# Supplementary material for: Poly[trans-diaqua­bis[μ-3-(3-pyrid­yl)propionato-κ2 N,O]cadmium(II)]
Source: Acta Crystallogr Sect E Struct Rep Online. 2010 Feb 13;66(Pt 3):m293. doi: 10.1107/S1600536810005222 (PMC2983754; doi:10.1107/S1600536810005222)
Supplement: Supplementary file 2 [file e-66-0m293-Isup2.hkl]

# 
# h,k,l, Fc-squared, Fo-squared, sigma(Fo-squared) and status flag 
# 
data_I
_shelx_title ' CD in P2(1)/n' 
_shelx_refln_list_code          4 
_shelx_F_calc_maximum      133.78 
_exptl_crystal_F_000       452.00 
_reflns_d_resolution_high  0.7461 
 
loop_ 
 _symmetry_equiv_pos_as_xyz 
 'x, y, z' 
 '-x+1/2, y+1/2, -z+1/2' 
 '-x, -y, -z' 
 'x-1/2, -y-1/2, z-1/2' 
 
_cell_length_a     9.6934 
_cell_length_b     8.9082 
_cell_length_c    10.1199 
_cell_angle_alpha  90.000 
_cell_angle_beta  104.309 
_cell_angle_gamma  90.000 
 
_shelx_F_squared_multiplier     1.000 
 
loop_ 
 _refln_index_h 
 _refln_index_k 
 _refln_index_l 
 _refln_F_squared_calc 
 _refln_F_squared_meas 
 _refln_F_squared_sigma 
 _refln_observed_status 
   2   0   0     2272.83     2369.26     25.64 o 
   4   0   0     4454.48     4598.30     46.07 o 
   6   0   0     1413.72     1393.55     15.52 o 
   8   0   0     1230.47     1274.75     16.37 o 
  10   0   0      578.32      555.80     11.35 o 
  12   0   0      119.10      121.16      6.69 o 
   2   1   0     6591.12     6727.79     60.14 o 
   3   1   0     6050.79     6145.10     45.53 o 
   4   1   0       83.74       94.43      1.41 o 
   5   1   0     3771.03     3765.92     30.13 o 
   6   1   0      455.08      454.58      4.76 o 
   7   1   0     1826.63     1756.17     23.27 o 
   8   1   0        8.79        7.88      1.03 o 
   9   1   0     1512.61     1451.09     14.50 o 
  10   1   0       29.00       30.05      1.96 o 
  11   1   0      436.71      428.78      7.73 o 
  12   1   0       11.10        9.50      2.74 o 
   0   2   0     9046.45     8552.69     73.54 o 
   1   2   0     4683.29     4951.04     30.32 o 
   2   2   0     1747.86     1773.51     12.80 o 
   3   2   0      420.31      453.75      3.66 o 
   4   2   0     1170.20     1137.62      8.04 o 
   5   2   0       29.25       25.50      0.86 o 
   6   2   0     2330.53     2294.34     17.94 o 
   7   2   0       32.51       33.36      1.33 o 
   8   2   0     2556.80     2516.56     22.71 o 
   9   2   0        2.80        3.96      1.10 o 
  10   2   0      831.22      829.57     10.36 o 
  11   2   0       14.98       17.22      1.84 o 
  12   2   0      542.96      535.00     13.56 o 
   1   3   0     9427.26     9485.08     59.43 o 
   2   3   0      247.88      266.23      2.38 o 
   3   3   0     2028.60     2069.98     13.97 o 
   4   3   0       34.83       36.73      0.88 o 
   5   3   0     3727.43     3744.25     25.30 o 
   6   3   0     1104.06     1099.63      8.46 o 
   7   3   0     1289.59     1256.90     11.64 o 
   8   3   0       66.86       61.76      1.98 o 
   9   3   0     1253.17     1217.55     16.30 o 
  10   3   0        1.08        0.92      1.00 o 
  11   3   0      160.10      158.60      4.12 o 
  12   3   0       11.62       12.13      3.38 o 
   0   4   0    17897.54    17940.66    169.19 o 
   1   4   0      200.82      184.25      1.97 o 
   2   4   0     4417.71     4463.11     27.77 o 
   3   4   0      132.81      137.20      1.71 o 
   4   4   0     2601.96     2595.31     18.81 o 
   5   4   0        0.00        0.42      0.55 o 
   6   4   0      772.58      758.10      8.15 o 
   7   4   0        0.63        0.01      0.77 o 
   8   4   0      956.75      958.73     10.32 o 
   9   4   0        1.01       -0.37      1.48 o 
  10   4   0      392.16      386.82      6.56 o 
  11   4   0        1.08       -0.42      1.64 o 
   1   5   0     1475.36     1469.87     10.69 o 
   2   5   0      344.38      370.24      3.32 o 
   3   5   0     4557.79     4552.47     29.64 o 
   4   5   0      119.12      114.49      1.91 o 
   5   5   0      646.60      642.52      6.96 o 
   6   5   0       65.36       64.28      1.57 o 
   7   5   0     2180.84     2094.38     21.06 o 
   8   5   0        1.52        0.21      1.00 o 
   9   5   0      575.67      550.79      8.05 o 
  10   5   0        1.41        1.90      1.15 o 
  11   5   0      348.74      345.27      9.10 o 
   0   6   0     3193.05     3163.96     31.00 o 
   1   6   0      656.90      696.32      5.88 o 
   2   6   0     1699.65     1705.91     12.49 o 
   3   6   0      306.53      290.76      3.18 o 
   4   6   0     1284.67     1242.32     11.15 o 
   5   6   0        5.78        4.44      1.21 o 
   6   6   0     1186.00     1160.68     12.29 o 
   7   6   0        0.51        0.23      0.95 o 
   8   6   0      759.72      761.12      9.94 o 
   9   6   0        0.05        0.08      1.11 o 
  10   6   0      222.70      231.83      7.22 o 
   1   7   0     1453.27     1462.53     12.21 o 
   2   7   0      235.84      250.03      3.32 o 
   3   7   0      875.64      866.52      8.70 o 
   4   7   0      233.81      225.84      3.54 o 
   5   7   0      673.34      660.85      8.60 o 
   6   7   0       16.24       17.01      1.46 o 
   7   7   0      837.17      810.63     10.35 o 
   8   7   0        7.09        9.71      1.47 o 
   9   7   0      538.33      516.65     10.00 o 
  10   7   0        8.58       11.85      2.49 o 
   0   8   0      624.06      614.29      9.20 o 
   1   8   0        4.71        3.52      0.84 o 
   2   8   0     1940.67     1917.33     15.80 o 
   3   8   0        9.51        8.82      1.09 o 
   4   8   0     1001.17      984.43     10.86 o 
   5   8   0        3.86        4.64      1.07 o 
   6   8   0      308.01      302.19      5.09 o 
   7   8   0       73.63       73.58      3.27 o 
   8   8   0      286.00      297.52     11.66 o 
   9   8   0       40.75       40.85      3.68 o 
   1   9   0      992.18      992.11     10.44 o 
   2   9   0        5.02        5.58      1.21 o 
   3   9   0      599.99      584.72      8.84 o 
   4   9   0        0.02        0.75      1.14 o 
   5   9   0      545.17      539.07      8.78 o 
   6   9   0        6.46        4.88      1.37 o 
   7   9   0      639.42      662.92     13.20 o 
   8   9   0        1.68        4.10      2.47 o 
   0  10   0      465.62      516.33     10.43 o 
   1  10   0       29.41       30.46      2.50 o 
   2  10   0      309.43      306.22      6.95 o 
   3  10   0       66.01       65.10      4.56 o 
   4  10   0      447.32      455.05     10.94 o 
   5  10   0        7.49        6.68      5.51 o 
   6  10   0      205.25      217.31      8.59 o 
   1  11   0      193.00      197.77     10.91 o 
   2  11   0        0.31        0.69      1.98 o 
   3  11   0      265.16      285.21     15.67 o 
   4  11   0       47.32       53.21      4.77 o 
 -11   0   1      535.68      533.65     15.61 o 
  -9   0   1      824.94      841.01     10.92 o 
  -7   0   1     1926.18     2011.40     21.84 o 
  -5   0   1     3476.16     3675.43     40.21 o 
  -3   0   1      553.51      524.02      6.53 o 
   1   0   1    14969.86    13589.37    130.96 o 
   3   0   1     3059.78     3067.67     32.84 o 
   5   0   1     8211.12     8131.77     81.03 o 
   7   0   1     2017.24     2045.61     24.19 o 
   9   0   1     1048.03     1063.35     17.61 o 
  11   0   1      152.59      147.33      7.17 o 
 -12   1   1      244.88      256.98      6.40 o 
 -11   1   1       14.55       12.34      1.72 o 
 -10   1   1     1003.98      987.25     12.31 o 
  -9   1   1        3.88        5.29      0.92 o 
  -8   1   1     1667.67     1650.14     14.34 o 
  -7   1   1      125.52      125.50      2.11 o 
  -6   1   1      417.11      388.88      4.28 o 
  -5   1   1      241.12      259.98      2.86 o 
  -4   1   1    11527.71    11478.62     86.76 o 
  -3   1   1      832.91      869.13      6.68 o 
  -2   1   1    17149.36    16660.50    104.36 o 
   0   1   1    11208.42    10919.38    101.23 o 
   1   1   1      242.94      227.21      1.99 o 
   2   1   1      228.08      226.85      2.08 o 
   3   1   1      415.59      455.72      3.71 o 
   4   1   1     4422.35     4331.10     29.02 o 
   5   1   1       10.34       13.30      0.73 o 
   6   1   1     3221.84     3195.09     23.60 o 
   7   1   1        4.19        2.68      0.79 o 
   8   1   1     1397.03     1338.92     14.16 o 
   9   1   1      236.37      235.18      5.15 o 
  10   1   1      591.89      592.61      9.30 o 
  11   1   1        0.73       -1.38      1.38 o 
  12   1   1      141.12      140.48      5.23 o 
 -12   2   1       26.04       29.85      2.73 o 
 -11   2   1     1110.29     1092.34     12.05 o 
 -10   2   1        0.33        0.14      0.92 o 
  -9   2   1     1233.92     1188.44     11.32 o 
  -8   2   1       13.87       14.59      1.00 o 
  -7   2   1     1812.80     1815.11     14.71 o 
  -5   2   1     2285.15     2280.54     15.82 o 
  -3   2   1     7853.06     8104.28     48.54 o 
  -2   2   1       90.43      101.62      1.08 o 
  -1   2   1     3052.23     2969.98     20.04 o 
   0   2   1      690.93      703.93      4.62 o 
   1   2   1    16666.06    16195.75    188.49 o 
   2   2   1       44.38       47.85      1.04 o 
   3   2   1      650.38      629.07      6.77 o 
   4   2   1      163.88      182.57      2.13 o 
   5   2   1     3991.67     3935.45     27.59 o 
   6   2   1        7.52        8.83      1.24 o 
   7   2   1      724.77      694.36      7.78 o 
   8   2   1       31.89       29.21      1.64 o 
   9   2   1      637.41      633.48      8.38 o 
  10   2   1       12.67       14.76      1.64 o 
  11   2   1      635.33      620.61     11.27 o 
  12   2   1        0.12        0.94      2.62 o 
 -12   3   1      304.76      322.97      8.73 o 
 -11   3   1       32.62       41.28      2.43 o 
 -10   3   1      563.58      553.40      9.40 o 
  -9   3   1        9.75        9.78      1.19 o 
  -8   3   1     1761.18     1705.45     17.10 o 
  -7   3   1        2.84        3.19      0.65 o 
  -6   3   1     1422.10     1456.95     10.27 o 
  -5   3   1       50.69       64.19      1.20 o 
  -4   3   1     2597.16     2605.34     17.75 o 
  -3   3   1        2.90        3.55      0.44 o 
  -2   3   1     7808.35     8013.62     48.98 o 
  -1   3   1     1018.03     1122.12      8.18 o 
   0   3   1     2991.31     3056.01     18.76 o 
   1   3   1      301.94      321.27      4.36 o 
   3   3   1      318.51      340.96      3.10 o 
   4   3   1     3276.70     3310.36     22.89 o 
   5   3   1      322.75      341.33      4.01 o 
   6   3   1     2517.54     2515.93     21.57 o 
   7   3   1       27.39       22.29      1.46 o 
   8   3   1     2864.38     2780.54     27.28 o 
   9   3   1       53.19       52.49      2.40 o 
  10   3   1      368.89      367.12      6.33 o 
  11   3   1       12.94       12.95      2.45 o 
 -12   4   1        0.20        2.90      1.96 o 
 -11   4   1      542.35      554.10     10.20 o 
 -10   4   1        2.75        1.54      1.16 o 
  -9   4   1      599.37      590.86      8.14 o 
  -8   4   1       19.79       22.61      2.33 o 
  -7   4   1     1235.40     1196.07     12.12 o 
  -6   4   1      349.25      355.27      3.87 o 
  -5   4   1     2321.53     2312.37     16.69 o 
  -3   4   1     3794.42     3804.24     24.73 o 
  -2   4   1      381.18      360.61      3.33 o 
  -1   4   1     7257.55     7526.38     47.20 o 
   0   4   1     1404.12     1533.94     10.86 o 
   1   4   1     6425.14     6478.88     38.09 o 
   3   4   1     3169.62     3297.84     21.66 o 
   4   4   1       51.90       57.00      1.35 o 
   5   4   1     3840.77     3722.15     27.73 o 
   6   4   1      528.10      518.65      5.57 o 
   7   4   1     1114.90     1036.05     10.20 o 
   8   4   1      103.52       99.72      2.69 o 
   9   4   1      438.53      432.55      6.81 o 
  10   4   1       21.89       18.65      1.80 o 
  11   4   1      108.00      109.62      7.88 o 
 -11   5   1        3.25        4.19      1.95 o 
 -10   5   1      300.60      297.84      5.69 o 
  -9   5   1        7.87        8.94      1.38 o 
  -8   5   1      704.20      687.25      8.95 o 
  -7   5   1      328.82      332.08      4.76 o 
  -6   5   1      637.09      634.24      7.54 o 
  -5   5   1       73.90       74.92      1.40 o 
  -4   5   1     3822.04     3692.95     25.06 o 
  -3   5   1        6.39        9.52      0.69 o 
  -2   5   1     5844.66     5967.52     39.84 o 
  -1   5   1        0.14        0.03      0.40 o 
   0   5   1     2287.14     2369.01     15.89 o 
   1   5   1       14.22       10.43      0.59 o 
   2   5   1     3834.98     3769.72     24.17 o 
   4   5   1     1728.49     1688.15     12.89 o 
   5   5   1       33.39       35.97      1.34 o 
   6   5   1     1000.45      982.81      9.71 o 
   7   5   1       86.04       87.87      2.48 o 
   8   5   1      542.30      535.15      7.68 o 
   9   5   1        8.31        6.98      1.36 o 
  10   5   1      399.89      390.48      9.45 o 
  11   5   1        1.89        1.30      3.01 o 
 -11   6   1      604.07      609.64     13.05 o 
 -10   6   1        0.00       -1.24      1.31 o 
  -9   6   1      504.55      491.03      7.61 o 
  -8   6   1       77.76       77.94      2.77 o 
  -7   6   1     1657.82     1585.75     15.68 o 
  -6   6   1        1.17        0.81      0.66 o 
  -5   6   1      120.25      119.00      3.83 o 
  -4   6   1      650.14      643.49      6.00 o 
  -3   6   1     1548.93     1551.04     12.25 o 
  -2   6   1        4.80        3.66      0.71 o 
  -1   6   1     1904.72     1884.92     13.65 o 
   0   6   1       57.23       69.50      1.45 o 
   1   6   1     1521.28     1465.76     10.94 o 
   2   6   1        3.37        3.59      0.58 o 
   3   6   1      988.63     1008.62      8.33 o 
   4   6   1       39.84       43.75      1.51 o 
   5   6   1      736.27      698.56      9.22 o 
   6   6   1        4.43        4.86      0.95 o 
   7   6   1     1515.62     1447.35     15.82 o 
   8   6   1       26.04       24.64      1.97 o 
   9   6   1      362.74      362.34      6.67 o 
  10   6   1       20.78       24.32      2.96 o 
 -10   7   1      261.88      272.47      8.59 o 
  -9   7   1       21.47       23.02      2.47 o 
  -8   7   1      533.72      527.27      7.93 o 
  -7   7   1        7.42        7.74      1.20 o 
  -6   7   1     1666.67     1612.86     17.11 o 
  -5   7   1      114.67      111.48      2.80 o 
  -4   7   1     1535.57     1488.67     14.66 o 
  -3   7   1        9.52        8.61      0.91 o 
  -2   7   1     1483.49     1508.61     15.89 o 
  -1   7   1        6.59        7.97      0.88 o 
   0   7   1      945.53      933.91      8.13 o 
   1   7   1       26.14       20.69      1.11 o 
   2   7   1      664.95      650.63      6.38 o 
   3   7   1        5.03        4.06      0.78 o 
   4   7   1     1418.51     1397.45     12.86 o 
   5   7   1      392.87      386.15      5.21 o 
   6   7   1      490.78      489.11      7.15 o 
   7   7   1       16.08       15.15      1.61 o 
   8   7   1      824.77      819.77     10.82 o 
   9   7   1        1.47        3.92      1.87 o 
  -9   8   1      264.65      272.64      8.02 o 
  -8   8   1       60.14       63.53      3.57 o 
  -7   8   1      391.75      390.45      6.57 o 
  -6   8   1       40.54       35.09      2.59 o 
  -5   8   1      460.67      461.30      7.61 o 
  -4   8   1       75.11       76.53      2.67 o 
  -3   8   1     1644.32     1610.37     17.53 o 
  -2   8   1        1.21        0.91      0.89 o 
  -1   8   1     1375.96     1348.64     12.03 o 
   0   8   1      173.72      175.79      2.93 o 
   1   8   1     1502.99     1490.10     16.37 o 
   2   8   1       47.05       45.02      1.79 o 
   3   8   1     1306.00     1296.97     13.80 o 
   4   8   1       15.35       16.68      1.25 o 
   5   8   1      956.63      955.75     11.43 o 
   6   8   1        5.39        2.61      1.18 o 
   7   8   1      357.26      376.20      6.50 o 
   8   8   1        4.23        7.22      2.13 o 
   9   8   1      124.19      127.37     14.27 o 
  -8   9   1      233.18      233.05      7.29 o 
  -7   9   1       16.83       16.62      1.94 o 
  -6   9   1      374.83      376.67      7.17 o 
  -5   9   1       92.80       91.49      3.36 o 
  -4   9   1      383.95      384.78      6.88 o 
  -3   9   1        1.22        2.31      1.82 o 
  -2   9   1      843.56      850.30     11.37 o 
  -1   9   1        0.31        1.66      0.93 o 
   0   9   1      660.00      657.15     10.65 o 
   1   9   1       33.57       29.39      1.84 o 
   2   9   1     1195.26     1192.50     13.46 o 
   3   9   1        1.74        0.56      1.02 o 
   4   9   1      328.38      322.16      6.22 o 
   5   9   1       35.04       36.24      2.54 o 
   6   9   1      366.08      364.76      6.42 o 
   7   9   1       63.69       66.10      4.18 o 
  -7  10   1      317.29      331.22      9.09 o 
  -6  10   1        8.88       11.51      2.37 o 
  -5  10   1      281.11      275.38      6.70 o 
  -4  10   1       25.24       28.54      2.28 o 
  -3  10   1      289.60      287.69      5.93 o 
  -2  10   1       38.40       45.68      5.99 o 
  -1  10   1      576.35      598.68      9.06 o 
   0  10   1        5.17        4.22      1.30 o 
   1  10   1      382.49      391.28      7.00 o 
   2  10   1        0.13        0.93      1.40 o 
   3  10   1      334.28      343.48      9.44 o 
   4  10   1       18.76       22.51      2.43 o 
   5  10   1      299.47      304.66     10.18 o 
   6  10   1        4.53        6.21      2.71 o 
  -5  11   1        0.00        7.38      3.56 o 
  -4  11   1      582.70      653.41     16.18 o 
  -3  11   1        1.71        0.30      3.12 o 
  -2  11   1      140.18      146.38      6.35 o 
  -1  11   1        0.54       -0.35      1.90 o 
   0  11   1      285.61      293.16     13.28 o 
   1  11   1      105.41      129.47      8.52 o 
   2  11   1      139.28      158.52     11.33 o 
   3  11   1       21.90       25.34      3.53 o 
   4  11   1      333.51      355.15     12.43 o 
 -12   0   2      293.92      313.61     14.64 o 
 -10   0   2     1314.91     1290.63     17.22 o 
  -8   0   2      421.40      418.02      6.27 o 
  -6   0   2     3407.27     3413.57     34.33 o 
  -4   0   2     7689.99     7950.99     72.56 o 
  -2   0   2     4879.46     5028.25     49.97 o 
   0   0   2    17174.61    15261.10    441.48 o 
   2   0   2     4299.40     4175.79     44.33 o 
   4   0   2     7931.96     7903.32     83.40 o 
   6   0   2     3743.67     3601.77     43.25 o 
   8   0   2      257.35      257.19      8.75 o 
  10   0   2      196.11      200.03      6.78 o 
 -12   1   2        0.83       -0.28      1.47 o 
 -11   1   2      446.77      440.26      6.72 o 
 -10   1   2       16.46       14.42      1.21 o 
  -9   1   2      876.18      887.43     10.11 o 
  -8   1   2        7.34        8.12      0.90 o 
  -7   1   2     1338.75     1352.42     11.77 o 
  -6   1   2      224.43      235.43      2.81 o 
  -5   1   2     2182.47     2164.47     16.17 o 
  -4   1   2      125.04      143.86      2.63 o 
  -3   1   2    16098.22    15619.60     89.19 o 
  -2   1   2     3486.80     3803.97     21.26 o 
  -1   1   2     2650.77     2771.38     16.39 o 
   0   1   2     1274.83     1375.23     10.12 o 
   1   1   2     8220.88     8269.07     58.42 o 
   2   1   2      142.67      123.59      1.66 o 
   3   1   2     4812.64     4726.09     34.39 o 
   4   1   2      374.84      402.20      3.89 o 
   5   1   2     4227.21     4251.37     29.72 o 
   6   1   2       34.82       37.81      1.31 o 
   7   1   2      737.58      733.68      7.81 o 
   8   1   2       34.90       33.44      1.98 o 
   9   1   2     1414.16     1363.10     16.69 o 
  10   1   2        1.64        1.66      1.39 o 
  11   1   2      397.75      401.79      8.58 o 
 -12   2   2      517.45      552.87      8.24 o 
 -11   2   2       36.15       30.27      1.89 o 
 -10   2   2     1078.12     1055.19     11.28 o 
  -9   2   2        6.28        3.76      0.76 o 
  -8   2   2     1642.02     1631.47     12.05 o 
  -7   2   2        8.36       11.13      0.76 o 
  -6   2   2     3011.55     3071.40     20.06 o 
  -5   2   2        1.23        1.50      0.42 o 
  -4   2   2    11076.43    11283.30     67.72 o 
  -3   2   2      250.14      271.63      2.13 o 
  -2   2   2     1214.29     1138.76      7.98 o 
  -1   2   2      377.50      386.55      2.70 o 
   0   2   2       33.27       41.23      1.05 o 
   1   2   2     3377.66     3429.38     24.31 o 
   2   2   2     2445.07     2371.46     18.27 o 
   3   2   2       39.47       41.59      1.39 o 
   4   2   2     3535.38     3678.80     32.80 o 
   5   2   2       41.87       50.06      1.26 o 
   6   2   2     4395.35     4317.79     40.75 o 
   7   2   2       17.02       18.97      1.60 o 
   8   2   2      398.07      388.16      6.50 o 
   9   2   2       16.64       15.83      1.75 o 
  10   2   2      574.06      586.66     10.67 o 
  11   2   2        2.62        1.77      2.24 o 
 -12   3   2       17.50       13.81      2.22 o 
 -11   3   2      478.16      481.82      6.90 o 
 -10   3   2       19.55       22.06      1.63 o 
  -9   3   2      864.44      881.09      9.15 o 
  -8   3   2        0.04        0.59      0.51 o 
  -7   3   2     1937.77     1930.40     15.38 o 
  -6   3   2        0.20        0.80      0.42 o 
  -5   3   2     3486.39     3537.26     22.24 o 
  -4   3   2       45.68       50.10      0.97 o 
  -3   3   2     7052.71     7109.56     43.98 o 
  -2   3   2     2751.69     2972.46     18.80 o 
  -1   3   2     7801.46     7917.20     46.68 o 
   0   3   2      426.15      441.63      3.11 o 
   1   3   2     4192.37     4213.21     26.35 o 
   2   3   2      641.64      667.89      5.55 o 
   3   3   2     1641.91     1549.28     12.06 o 
   4   3   2      138.82      139.49      2.24 o 
   5   3   2     2129.82     2085.14     16.76 o 
   6   3   2       52.12       47.25      1.64 o 
   7   3   2      491.87      478.51      6.29 o 
   8   3   2       24.98       23.68      1.76 o 
   9   3   2      780.12      761.43     11.38 o 
  10   3   2       46.36       48.33      2.56 o 
  11   3   2      224.38      230.09      9.20 o 
 -12   4   2      329.60      348.73      9.19 o 
 -11   4   2        4.58        5.53      1.48 o 
 -10   4   2      613.90      595.20      8.44 o 
  -9   4   2       35.31       34.42      1.99 o 
  -8   4   2      294.09      286.24      4.58 o 
  -7   4   2       40.31       37.87      1.58 o 
  -6   4   2     1902.86     1870.06     16.35 o 
  -5   4   2      430.00      413.03      3.97 o 
  -4   4   2     1560.58     1521.55     10.98 o 
  -3   4   2       61.14       67.21      1.19 o 
  -2   4   2     4678.46     4805.35     29.05 o 
  -1   4   2      197.84      211.21      2.16 o 
   0   4   2     3540.17     3542.64     21.17 o 
   1   4   2      290.86      303.31      2.57 o 
   2   4   2     5972.20     5855.39     38.55 o 
   3   4   2        0.92        1.10      0.50 o 
   4   4   2     4568.01     4712.27     33.45 o 
   5   4   2       76.65       71.37      1.94 o 
   6   4   2     1753.07     1645.03     15.90 o 
   7   4   2       97.70       88.92      2.74 o 
   8   4   2      746.98      727.39      9.47 o 
   9   4   2        6.61        5.85      1.25 o 
  10   4   2      225.62      219.69      5.43 o 
  11   4   2       30.05       36.32      3.40 o 
 -11   5   2      528.69      548.74     11.79 o 
 -10   5   2      193.24      202.43      4.58 o 
  -9   5   2      296.57      301.61      6.17 o 
  -8   5   2       13.36       14.02      1.41 o 
  -7   5   2      901.14      876.08      9.20 o 
  -6   5   2      269.72      267.54      3.62 o 
  -5   5   2      879.35      883.94      7.44 o 
  -4   5   2      331.53      340.43      3.37 o 
  -3   5   2     6841.67     6792.32     46.48 o 
  -2   5   2      133.39      131.69      1.72 o 
  -1   5   2     1238.76     1263.20      9.02 o 
   0   5   2       16.81       17.44      0.72 o 
   1   5   2     2154.88     2079.13     13.07 o 
   2   5   2      929.58      984.18      7.04 o 
   3   5   2     3266.77     3191.46     23.91 o 
   4   5   2      116.41      117.11      2.26 o 
   5   5   2     2168.54     2105.09     19.19 o 
   6   5   2        2.57        3.93      0.98 o 
   7   5   2      768.33      747.43      9.30 o 
   8   5   2       78.29       71.71      2.79 o 
   9   5   2      556.13      564.44      8.36 o 
  10   5   2       13.11       12.82      2.47 o 
 -11   6   2        9.47        7.47      2.31 o 
 -10   6   2      487.90      512.24      9.91 o 
  -9   6   2       31.83       29.92      2.10 o 
  -8   6   2     1240.01     1196.51     12.78 o 
  -7   6   2       21.52       20.28      1.64 o 
  -6   6   2     3017.96     2895.88     28.14 o 
  -5   6   2       52.24       50.02      1.52 o 
  -4   6   2     1453.14     1440.57     13.30 o 
  -3   6   2       46.30       49.99      1.33 o 
  -2   6   2     1310.40     1315.54      9.79 o 
  -1   6   2       35.95       36.77      1.05 o 
   0   6   2     1377.90     1366.92     10.29 o 
   1   6   2      337.08      329.20      3.26 o 
   2   6   2     1091.09     1101.74      8.16 o 
   3   6   2       40.20       38.38      1.73 o 
   4   6   2      680.84      685.21      6.99 o 
   5   6   2       10.55        9.68      1.01 o 
   6   6   2      983.51      964.68     10.46 o 
   7   6   2       13.81       13.25      1.35 o 
   8   6   2      445.24      419.00      6.84 o 
   9   6   2        0.48        1.32      1.79 o 
  10   6   2      162.34      162.48      6.20 o 
 -10   7   2        7.17        5.34      2.39 o 
  -9   7   2      171.81      177.12      4.90 o 
  -8   7   2        3.51        4.63      1.16 o 
  -7   7   2      555.43      533.71      7.71 o 
  -6   7   2       75.88       75.75      2.59 o 
  -5   7   2      685.70      667.08      8.89 o 
  -4   7   2      291.27      280.41      4.13 o 
  -3   7   2     1935.81     1871.94     17.72 o 
  -2   7   2       40.67       43.27      1.55 o 
  -1   7   2     2509.28     2526.43     19.81 o 
   0   7   2      148.28      151.14      2.55 o 
   1   7   2      520.08      507.86      5.54 o 
   2   7   2       42.20       41.44      1.46 o 
   3   7   2     1525.66     1489.44     12.22 o 
   4   7   2      116.00      112.51      2.30 o 
   5   7   2      543.02      532.10      6.53 o 
   6   7   2        6.51        6.60      1.15 o 
   7   7   2      441.48      418.15      6.77 o 
   8   7   2        9.04        9.50      1.74 o 
   9   7   2      326.18      337.06      8.95 o 
  -9   8   2        5.39        4.82      2.03 o 
  -8   8   2      327.81      313.59      6.60 o 
  -7   8   2        1.24        1.73      1.28 o 
  -6   8   2      592.31      582.03     10.32 o 
  -5   8   2        7.87        9.68      1.49 o 
  -4   8   2      420.85      421.99      6.63 o 
  -3   8   2        0.28        0.60      0.90 o 
  -2   8   2     1107.82     1061.79     11.25 o 
  -1   8   2       52.80       45.00      1.76 o 
   0   8   2      672.11      657.45      7.44 o 
   1   8   2       26.40       26.22      1.69 o 
   2   8   2     2068.00     2021.64     20.50 o 
   3   8   2      114.00      118.64      2.86 o 
   4   8   2     1019.80     1037.92      9.96 o 
   5   8   2       57.24       60.09      2.11 o 
   6   8   2      446.25      448.87      7.26 o 
   7   8   2       18.72       21.92      1.92 o 
   8   8   2      431.56      467.04     10.69 o 
  -8   9   2       23.94       22.80      2.54 o 
  -7   9   2      337.65      340.74     10.56 o 
  -6   9   2       99.89      102.03      3.82 o 
  -5   9   2      600.00      589.96      9.30 o 
  -4   9   2        0.95       -1.06      1.06 o 
  -3   9   2      982.81      979.85     14.33 o 
  -2   9   2        0.89        1.87      1.03 o 
  -1   9   2      726.70      716.81      8.96 o 
   0   9   2       30.23       32.01      1.92 o 
   1   9   2      946.23      920.04     11.02 o 
   2   9   2        0.00       -0.97      0.97 o 
   3   9   2      247.84      258.56      4.93 o 
   4   9   2        0.12        1.09      1.10 o 
   5   9   2      658.34      670.79      9.30 o 
   6   9   2        1.66        0.76      1.92 o 
   7   9   2      252.42      258.08      7.66 o 
  -7  10   2        5.98        5.87      2.12 o 
  -6  10   2      492.72      511.10     11.19 o 
  -5  10   2       38.63       39.82      2.91 o 
  -4  10   2      190.09      191.94      4.87 o 
  -3  10   2       74.12       68.83      3.05 o 
  -2  10   2      377.17      374.29      6.82 o 
  -1  10   2        3.78        5.27      1.38 o 
   0  10   2      417.22      430.79      7.87 o 
   1  10   2        8.44        5.28      1.42 o 
   2  10   2      378.85      385.54      6.38 o 
   3  10   2       54.55       53.46      2.89 o 
   4  10   2      316.38      329.29      8.80 o 
   5  10   2        0.11        1.82      2.32 o 
   6  10   2      187.59      175.99     11.63 o 
  -5  11   2      230.09      239.52     12.16 o 
  -4  11   2       23.88       33.40      3.32 o 
  -3  11   2      364.33      384.37     11.09 o 
  -2  11   2       15.22       19.69      3.47 o 
  -1  11   2      329.01      339.86     11.09 o 
   0  11   2        3.88        2.34      2.05 o 
   1  11   2      272.47      287.02     10.49 o 
   2  11   2        2.07       -1.83      2.91 o 
   3  11   2      286.40      319.81     10.47 o 
   4  11   2        0.40        0.90      2.33 o 
 -11   0   3      187.82      198.93      7.48 o 
  -9   0   3      419.03      415.77      6.23 o 
  -7   0   3     3333.63     3365.07     30.71 o 
  -5   0   3     3038.54     3034.88     28.06 o 
  -3   0   3     2264.43     2246.30     18.01 o 
  -1   0   3     3912.67     4118.79     39.35 o 
   1   0   3     8806.76     8834.87     94.10 o 
   3   0   3     7030.72     7043.62     86.82 o 
   5   0   3     3446.30     3448.54     33.65 o 
   7   0   3     3789.06     3685.29     41.76 o 
   9   0   3      530.51      502.83     10.85 o 
  11   0   3      160.63      159.48      7.85 o 
 -12   1   3      457.90      482.71      9.31 o 
 -11   1   3       26.09       23.60      1.89 o 
 -10   1   3     1000.84      993.10      9.85 o 
  -9   1   3       17.62       18.12      1.19 o 
  -8   1   3     1352.64     1387.80     10.95 o 
  -7   1   3       62.90       66.49      1.43 o 
  -6   1   3     2616.72     2720.20     18.38 o 
  -5   1   3      508.88      558.06      4.48 o 
  -4   1   3     6860.58     7024.98     38.97 o 
  -3   1   3     3618.32     3944.92     22.91 o 
  -2   1   3     3000.43     3106.30     17.40 o 
  -1   1   3       16.75       13.64      0.44 o 
   0   1   3     2950.95     3001.39     21.16 o 
   1   1   3     1523.50     1655.14     20.14 o 
   2   1   3    11950.78    11742.51    100.30 o 
   3   1   3       37.60       45.42      1.49 o 
   4   1   3     3629.07     3610.01     26.05 o 
   5   1   3        4.94        6.22      0.69 o 
   6   1   3      923.78      937.77      9.43 o 
   7   1   3        0.04       -0.66      0.93 o 
   8   1   3      110.83      114.74      3.36 o 
   9   1   3      388.14      378.52      7.96 o 
  10   1   3     1164.44     1178.61     17.69 o 
  11   1   3        1.60        0.87      2.20 o 
 -12   2   3        1.06        0.19      1.36 o 
 -11   2   3      523.41      535.63      7.18 o 
 -10   2   3       13.11       11.42      1.08 o 
  -9   2   3     1832.69     1776.88     18.45 o 
  -8   2   3        1.29        1.24      0.57 o 
  -7   2   3     1753.07     1733.87     12.43 o 
  -6   2   3      104.03      110.30      1.67 o 
  -5   2   3     8372.76     8385.72     52.43 o 
  -4   2   3      222.54      228.59      2.03 o 
  -3   2   3     4921.72     4989.43     30.13 o 
  -2   2   3      633.78      660.78      4.69 o 
  -1   2   3      621.51      616.74      4.49 o 
   0   2   3        0.14       -0.68      0.68 o 
   1   2   3     8943.91     8916.20     59.09 o 
   2   2   3      186.78      201.17      2.18 o 
   5   2   3     2093.76     2084.38     18.79 o 
   6   2   3      105.00       97.47      2.89 o 
   7   2   3      396.45      381.37      6.32 o 
   8   2   3      106.67      112.21      4.05 o 
   9   2   3      696.15      689.02     11.68 o 
  10   2   3       14.53       13.53      2.31 o 
  11   2   3      467.94      469.33     20.63 o 
 -12   3   3      310.98      322.72      8.15 o 
 -11   3   3        8.07        9.59      1.34 o 
 -10   3   3      376.77      391.20      5.75 o 
  -9   3   3        1.28        0.64      0.69 o 
  -8   3   3     1152.70     1162.28     12.64 o 
  -7   3   3       10.20        7.88      0.76 o 
  -6   3   3     3670.90     3632.58     25.13 o 
  -5   3   3        5.38        7.12      0.48 o 
  -4   3   3      663.64      630.87      5.42 o 
  -3   3   3      122.65      112.34      1.28 o 
  -2   3   3     8624.76     8747.94     56.78 o 
  -1   3   3       38.49       42.45      1.02 o 
   0   3   3     1809.95     1780.42     12.07 o 
   1   3   3      586.32      655.33      5.08 o 
   2   3   3     9051.31     9111.75     66.71 o 
   3   3   3       93.96       84.40      1.65 o 
   4   3   3     2936.75     2936.53     22.81 o 
   5   3   3       12.87        8.74      1.08 o 
   6   3   3     1137.58     1126.18     11.64 o 
   7   3   3      112.29      109.59      3.01 o 
   8   3   3      777.72      758.25      9.77 o 
   9   3   3       21.97       19.37      1.86 o 
  10   3   3      422.40      427.05      8.99 o 
  11   3   3       15.92       19.89      3.13 o 
 -12   4   3        9.42        6.88      2.19 o 
 -11   4   3      431.06      439.68      7.18 o 
 -10   4   3       24.48       22.45      1.81 o 
  -9   4   3      400.29      393.49      5.62 o 
  -8   4   3      496.01      493.75      5.48 o 
  -7   4   3     1802.52     1794.36     15.98 o 
  -6   4   3      141.41      146.62      2.32 o 
  -5   4   3     3474.01     3515.64     25.96 o 
  -4   4   3       10.51        9.17      0.63 o 
  -3   4   3     1913.19     1963.30     12.83 o 
  -2   4   3       40.05       39.35      0.79 o 
  -1   4   3     1700.26     1671.81     12.02 o 
   0   4   3      179.26      192.25      1.89 o 
   1   4   3     2650.09     2669.90     19.78 o 
   2   4   3     2012.99     2157.98     13.88 o 
   3   4   3     4237.59     4221.79     30.98 o 
   4   4   3      368.22      368.45      4.67 o 
   5   4   3     1945.45     1926.53     18.06 o 
   6   4   3       50.00       54.34      2.05 o 
   7   4   3     1333.57     1266.35     14.15 o 
   8   4   3       11.80       11.72      1.51 o 
   9   4   3      439.57      450.11      7.24 o 
  10   4   3        1.65        1.07      1.50 o 
 -11   5   3        2.78        5.77      1.82 o 
 -10   5   3      865.97      851.67     12.17 o 
  -9   5   3        8.14        6.73      1.28 o 
  -8   5   3      620.28      624.56      8.28 o 
  -7   5   3        8.90       11.14      1.03 o 
  -6   5   3     1048.72     1051.87     10.93 o 
  -5   5   3       12.80       12.03      1.10 o 
  -4   5   3     1910.67     1870.02     15.13 o 
  -3   5   3       21.44       24.09      1.07 o 
  -2   5   3     2377.21     2366.91     15.47 o 
  -1   5   3      166.45      160.86      1.86 o 
   0   5   3     3121.55     3203.58     19.08 o 
   1   5   3       56.70       56.26      1.10 o 
   2   5   3     3369.33     3356.20     21.81 o 
   3   5   3       13.53       14.42      0.94 o 
   4   5   3     1719.97     1628.35     14.60 o 
   5   5   3       21.56       24.89      1.40 o 
   6   5   3      523.92      513.98      6.59 o 
   7   5   3        5.13        4.38      1.13 o 
   8   5   3      195.23      196.53      4.65 o 
   9   5   3       13.04       11.26      1.67 o 
  10   5   3      552.03      564.82     12.14 o 
 -11   6   3      298.66      321.63      8.86 o 
 -10   6   3        1.57        0.84      1.21 o 
  -9   6   3      197.09      188.70      6.28 o 
  -8   6   3        1.01       -0.21      0.91 o 
  -7   6   3     1654.16     1576.74     24.82 o 
  -6   6   3       63.78       64.50      2.14 o 
  -5   6   3     1649.93     1621.60     14.19 o 
  -4   6   3        1.93        1.71      1.00 o 
  -3   6   3     1552.70     1583.99     13.54 o 
  -2   6   3       15.87       17.20      0.89 o 
  -1   6   3     1914.25     1847.26     13.68 o 
   0   6   3      144.69      145.94      2.08 o 
   1   6   3     1147.75     1110.36      8.18 o 
   2   6   3       43.45       39.54      1.37 o 
   3   6   3     1770.82     1697.68     13.08 o 
   4   6   3       26.32       30.84      1.42 o 
   5   6   3      557.90      563.68      6.58 o 
   6   6   3      155.61      152.24      3.32 o 
   7   6   3      701.48      690.37      8.55 o 
   8   6   3       74.86       78.11      2.76 o 
   9   6   3      326.93      351.65      9.02 o 
 -10   7   3      527.52      553.97     10.66 o 
  -9   7   3       19.71       17.84      1.67 o 
  -8   7   3      613.94      619.45      8.75 o 
  -7   7   3        3.42        2.32      1.28 o 
  -6   7   3     1562.23     1506.71     17.95 o 
  -5   7   3       25.42       23.33      1.54 o 
  -4   7   3      328.24      311.43      4.45 o 
  -3   7   3        1.64        1.03      0.78 o 
  -2   7   3     2610.01     2559.44     22.35 o 
  -1   7   3       87.76       79.43      2.09 o 
   0   7   3      742.07      725.05      7.23 o 
   1   7   3       24.31       22.50      1.33 o 
   2   7   3     1262.67     1227.25     10.72 o 
   3   7   3       29.18       25.50      1.27 o 
   4   7   3      555.34      565.75      6.01 o 
   5   7   3        0.30        0.34      0.92 o 
   6   7   3      436.51      424.21      6.14 o 
   7   7   3       24.51       27.30      1.82 o 
   8   7   3      477.10      471.08     10.61 o 
   9   7   3        3.70        3.04      1.93 o 
  -9   8   3      188.91      189.06      5.44 o 
  -8   8   3       10.24       12.37      1.83 o 
  -7   8   3      340.65      340.57      6.69 o 
  -6   8   3        1.80        2.43      1.27 o 
  -5   8   3     1354.79     1331.92     23.00 o 
  -4   8   3       80.09       83.93      2.91 o 
  -3   8   3      996.08      978.71     10.72 o 
  -2   8   3      150.10      140.26      3.11 o 
  -1   8   3      436.22      415.97      5.70 o 
   0   8   3       10.12       13.24      1.29 o 
   1   8   3      688.83      689.08      8.34 o 
   2   8   3       86.83       89.42      2.41 o 
   3   8   3     1189.98     1188.06     12.36 o 
   4   8   3        0.00       -0.91      0.91 o 
   5   8   3      801.26      782.72      9.35 o 
   6   8   3        1.34        0.19      1.29 o 
   7   8   3      236.55      229.84      8.86 o 
   8   8   3       17.95       19.77      3.63 o 
  -8   9   3      225.75      230.80      7.27 o 
  -7   9   3        0.57        0.98      1.41 o 
  -6   9   3      173.87      173.32      4.70 o 
  -5   9   3      111.77      111.78      4.93 o 
  -4   9   3      146.66      150.80      5.03 o 
  -3   9   3      188.26      197.68      4.14 o 
  -2   9   3      950.34      966.55     11.35 o 
  -1   9   3      265.14      255.93      5.33 o 
   0   9   3     1424.13     1383.91     16.81 o 
   1   9   3        7.65        8.07      1.37 o 
   2   9   3      914.12      898.11     11.08 o 
   3   9   3        2.94        4.37      1.23 o 
   4   9   3      393.53      413.25      6.19 o 
   5   9   3       19.18       17.91      1.98 o 
   6   9   3      395.31      421.81     12.64 o 
   7   9   3        4.86        1.26      2.47 o 
  -7  10   3      423.98      472.64     18.40 o 
  -6  10   3        6.48        4.57      2.19 o 
  -5  10   3      435.49      442.25      8.84 o 
  -4  10   3       36.45       39.70      2.59 o 
  -3  10   3      480.66      479.96      8.14 o 
  -2  10   3       47.02       47.60      3.47 o 
  -1  10   3      386.00      391.55      8.44 o 
   0  10   3       25.50       23.62      2.09 o 
   1  10   3      198.33      201.81      4.95 o 
   2  10   3        1.94        0.88      1.36 o 
   3  10   3      291.57      299.43      7.11 o 
   4  10   3        1.16        4.46      2.09 o 
   5  10   3      155.09      164.94      6.18 o 
  -4  11   3      453.84      486.39     10.78 o 
  -3  11   3      100.61      107.10      6.09 o 
  -2  11   3      229.88      248.86      8.57 o 
  -1  11   3        6.68        7.60      1.86 o 
   0  11   3      241.36      256.66      6.41 o 
   1  11   3        0.35       -0.99      1.70 o 
   2  11   3      184.00      195.87      7.77 o 
   3  11   3        0.80        2.44      3.45 o 
 -12   0   4      404.00      408.31     11.43 o 
 -10   0   4      553.44      554.70     12.76 o 
  -8   0   4     1574.87     1556.76     16.72 o 
  -6   0   4     2052.77     2095.24     48.15 o 
  -4   0   4     1370.73     1376.01     12.04 o 
  -2   0   4     1536.29     1516.65     14.93 o 
   0   0   4    10417.89    10429.55    128.39 o 
   2   0   4     9255.63     9402.39     98.54 o 
   4   0   4       22.01       17.06      1.32 o 
   6   0   4     2714.98     2668.77     36.10 o 
   8   0   4      824.71      770.17     23.29 o 
  10   0   4      759.74      803.05     27.71 o 
 -12   1   4        9.70        7.90      1.79 o 
 -11   1   4      362.14      382.86      7.14 o 
 -10   1   4       39.20       34.16      1.52 o 
  -9   1   4     2181.08     2135.52     16.19 o 
  -8   1   4        0.67       -0.20      0.50 o 
  -7   1   4     1815.54     1822.64     11.83 o 
  -6   1   4      322.73      316.66      2.77 o 
  -5   1   4     2095.88     2107.44     12.83 o 
  -4   1   4      117.20      114.50      1.40 o 
  -3   1   4     2333.39     2473.13     14.16 o 
  -2   1   4      839.23      917.04      5.98 o 
  -1   1   4     7316.08     7573.25     52.87 o 
   0   1   4      975.88     1045.12      7.86 o 
   1   1   4     5194.10     5210.85     47.25 o 
   2   1   4       32.42       33.18      1.07 o 
   3   1   4     4758.31     4849.68     36.79 o 
   4   1   4        4.21        4.16      0.63 o 
   5   1   4     1967.51     1984.67     17.76 o 
   6   1   4       79.25       80.90      2.56 o 
   7   1   4      868.43      878.23     10.49 o 
   8   1   4        9.72        8.80      2.00 o 
   9   1   4      483.58      487.53      9.55 o 
  10   1   4        6.93       10.81      2.72 o 
  11   1   4      281.70      295.72     11.07 o 
 -12   2   4      203.49      212.49      5.29 o 
 -11   2   4        0.47        0.52      1.09 o 
 -10   2   4      718.09      734.86      7.43 o 
  -9   2   4       10.69       14.66      1.04 o 
  -8   2   4     1300.67     1278.68      9.85 o 
  -7   2   4       61.98       61.56      1.37 o 
  -6   2   4     4989.25     4968.73     30.34 o 
  -5   2   4        6.43        9.29      0.43 o 
  -4   2   4     6790.11     7063.89     47.29 o 
  -2   2   4     2301.89     2276.82     14.69 o 
  -1   2   4       63.84       79.25      1.04 o 
   0   2   4     7007.01     7218.89     50.50 o 
   1   2   4        1.04        2.66      0.87 o 
   2   2   4     3061.79     3068.70     36.70 o 
   3   2   4      209.53      225.78      2.72 o 
   4   2   4      814.80      812.07      8.21 o 
   5   2   4      195.41      210.70      4.18 o 
   6   2   4      803.14      781.35     10.26 o 
   7   2   4       25.54       23.86      1.89 o 
   8   2   4      807.77      783.67     10.91 o 
   9   2   4       31.70       28.49      2.80 o 
  10   2   4      575.21      580.40     12.67 o 
 -12   3   4       22.40       24.66      2.59 o 
 -11   3   4      355.06      354.22      6.99 o 
 -10   3   4        9.39       10.55      1.28 o 
  -9   3   4     2002.72     1991.08     15.39 o 
  -8   3   4       86.41       83.20      1.83 o 
  -7   3   4     2625.80     2647.84     18.63 o 
  -6   3   4        0.11        0.61      0.43 o 
  -5   3   4     1324.77     1360.72     11.34 o 
  -4   3   4     1301.23     1371.97     10.40 o 
  -3   3   4     1277.90     1205.22      9.16 o 
  -2   3   4        5.53        4.51      0.47 o 
  -1   3   4     4891.14     4992.94     34.95 o 
   0   3   4       12.63       14.50      0.77 o 
   1   3   4     3554.02     3601.00     23.45 o 
   2   3   4       37.27       38.43      1.07 o 
   3   3   4     1623.94     1584.42     13.27 o 
   4   3   4       63.69       59.50      1.94 o 
   5   3   4      859.36      851.28      9.88 o 
   6   3   4        4.23        5.81      1.25 o 
   7   3   4      922.02      881.96     10.74 o 
   8   3   4       83.78       81.04      3.22 o 
   9   3   4      306.16      294.13      6.39 o 
  10   3   4        8.42        6.26      2.57 o 
 -12   4   4      333.60      342.99      9.10 o 
 -11   4   4        0.00       -0.49      1.02 o 
 -10   4   4      486.35      477.70      7.23 o 
  -9   4   4        3.82        4.42      0.96 o 
  -8   4   4      401.80      378.17      4.60 o 
  -7   4   4       58.14       54.93      1.53 o 
  -6   4   4     1543.00     1497.97     15.18 o 
  -5   4   4      141.94      143.26      2.54 o 
  -4   4   4      911.43      913.86      8.00 o 
  -3   4   4      395.07      416.77      4.59 o 
  -2   4   4     4492.20     4536.45     32.85 o 
  -1   4   4      115.93      130.03      1.78 o 
   0   4   4     3668.26     3591.39     22.70 o 
   1   4   4      231.86      264.97      2.35 o 
   2   4   4     5150.31     5062.25     34.61 o 
   3   4   4        4.11        3.93      0.73 o 
   4   4   4     1001.92      967.16      9.65 o 
   5   4   4       71.50       63.83      2.12 o 
   6   4   4     1130.80     1086.99     12.42 o 
   7   4   4       25.72       25.76      1.89 o 
   8   4   4      830.70      806.37     10.52 o 
   9   4   4        0.21        0.80      1.24 o 
  10   4   4      345.88      375.84      9.87 o 
 -11   5   4      335.93      331.67      8.02 o 
 -10   5   4       60.15       55.85      2.64 o 
  -9   5   4      781.52      773.73     14.88 o 
  -8   5   4       55.40       52.40      2.02 o 
  -7   5   4     1042.87     1046.36     10.78 o 
  -6   5   4       11.39       11.50      1.12 o 
  -5   5   4     1945.87     1979.84     18.48 o 
  -4   5   4       50.31       56.55      1.54 o 
  -3   5   4      569.26      548.20      5.16 o 
  -2   5   4      361.89      367.83      3.72 o 
  -1   5   4     3245.74     3208.04     22.12 o 
   0   5   4      606.03      606.98      4.82 o 
   1   5   4     1526.66     1580.04     10.44 o 
   2   5   4        1.96        3.65      0.62 o 
   3   5   4     3870.13     3734.06     28.97 o 
   4   5   4      317.34      307.37      5.28 o 
   5   5   4     1058.48     1063.57     11.34 o 
   6   5   4        8.94        9.82      1.21 o 
   7   5   4      431.21      428.98      6.21 o 
   8   5   4        3.84        4.02      1.31 o 
   9   5   4      508.52      528.37      9.91 o 
 -11   6   4        0.01        0.89      1.81 o 
 -10   6   4      631.38      671.45     15.51 o 
  -9   6   4        0.11        1.64      1.08 o 
  -8   6   4      763.99      754.55     11.21 o 
  -7   6   4       10.95       12.60      1.40 o 
  -6   6   4     1958.41     1883.71     23.91 o 
  -5   6   4        0.59        0.80      0.60 o 
  -4   6   4     1459.97     1460.45     16.94 o 
  -3   6   4        4.64        3.17      0.81 o 
  -2   6   4     1937.66     1908.83     17.03 o 
  -1   6   4       47.59       52.13      1.53 o 
   0   6   4     1635.30     1586.06     12.31 o 
   1   6   4       17.83       18.19      1.03 o 
   2   6   4      379.46      384.22      4.49 o 
   3   6   4      228.76      232.93      3.15 o 
   4   6   4      305.39      296.49      4.25 o 
   5   6   4       34.19       34.68      1.81 o 
   6   6   4      720.27      701.61      8.50 o 
   7   6   4       22.36       21.29      1.71 o 
   8   6   4      437.53      429.55      9.94 o 
   9   6   4        3.77        5.64      3.35 o 
 -10   7   4       30.51       36.00      3.53 o 
  -9   7   4      329.07      343.42      6.96 o 
  -8   7   4        2.78        2.00      1.23 o 
  -7   7   4     1148.51     1142.15     17.95 o 
  -6   7   4       64.20       60.87      2.34 o 
  -5   7   4      725.28      691.92      8.70 o 
  -4   7   4      169.28      160.95      3.31 o 
  -3   7   4      823.46      792.53      8.53 o 
  -2   7   4       10.71       14.03      1.21 o 
  -1   7   4     1756.41     1762.05     16.95 o 
   0   7   4       97.35       91.66      2.48 o 
   1   7   4     1214.41     1216.75     12.99 o 
   2   7   4      364.69      357.03      4.59 o 
   3   7   4     1703.47     1620.76     14.78 o 
   4   7   4       38.67       33.27      2.70 o 
   5   7   4      166.82      175.82      4.02 o 
   6   7   4       29.34       33.35      2.80 o 
   7   7   4      345.03      355.26      8.83 o 
   8   7   4        6.14        7.46      2.77 o 
  -9   8   4       46.16       46.74      3.84 o 
  -8   8   4       84.17       79.24      3.45 o 
  -7   8   4        5.47        6.11      1.44 o 
  -6   8   4      414.78      402.71      7.18 o 
  -5   8   4       17.95       15.30      1.52 o 
  -4   8   4      633.03      620.85      8.20 o 
  -3   8   4       80.11       82.18      2.48 o 
  -2   8   4     1657.93     1570.22     15.70 o 
  -1   8   4       16.19       18.02      1.81 o 
   0   8   4      668.50      650.44      8.81 o 
   1   8   4        0.01       -1.00      1.00 o 
   2   8   4      805.16      795.26      9.67 o 
   3   8   4       55.53       47.34      2.09 o 
   4   8   4      831.72      841.05      9.79 o 
   5   8   4        7.22        7.16      1.31 o 
   6   8   4      332.97      335.99      6.68 o 
   7   8   4       17.93       18.11      3.44 o 
  -8   9   4       11.54        9.32      2.27 o 
  -7   9   4      372.04      365.75      8.26 o 
  -6   9   4        0.78        1.65      1.26 o 
  -5   9   4      670.21      664.28     10.12 o 
  -4   9   4        5.70        5.59      1.35 o 
  -3   9   4       92.53      100.14      3.00 o 
  -2   9   4        2.33        2.23      1.26 o 
  -1   9   4      415.32      410.69      7.18 o 
   0   9   4      188.33      191.39      4.65 o 
   1   9   4      625.06      620.37      9.46 o 
   2   9   4       18.64       15.76      1.65 o 
   3   9   4      389.65      390.20      5.94 o 
   4   9   4        3.52        4.01      1.18 o 
   5   9   4      484.01      483.14      7.60 o 
   6   9   4        0.39       -1.09      1.87 o 
  -6  10   4      328.36      358.64      9.21 o 
  -5  10   4        1.35        0.42      1.46 o 
  -4  10   4      438.36      430.71      8.54 o 
  -3  10   4       33.34       31.41      2.39 o 
  -2  10   4      816.80      823.56     11.83 o 
  -1  10   4      108.69      104.10      3.67 o 
   0  10   4      288.92      298.07      6.23 o 
   1  10   4       18.68       19.13      2.11 o 
   2  10   4      276.05      292.92      7.94 o 
   3  10   4       20.66       25.14      4.03 o 
   4  10   4      174.84      173.73      5.33 o 
  -4  11   4       19.26       14.92      4.36 o 
  -3  11   4      402.75      415.24     10.36 o 
  -2  11   4        8.60        7.29      2.88 o 
  -1  11   4      220.10      243.06      6.33 o 
   0  11   4       16.24       20.43      2.44 o 
   1  11   4      325.21      334.81      9.77 o 
   2  11   4       23.29       22.25      3.61 o 
 -11   0   5      401.88      399.64      9.03 o 
  -9   0   5     1182.27     1136.19     17.26 o 
  -7   0   5     1223.21     1200.26     11.98 o 
  -5   0   5     1057.93     1063.83     10.66 o 
  -3   0   5     6558.54     6845.90     61.73 o 
  -1   0   5     4980.92     4931.15     43.28 o 
   1   0   5     5664.77     5971.29     63.53 o 
   3   0   5     1733.95     1839.29     25.07 o 
   5   0   5     1622.25     1623.66     23.20 o 
   7   0   5     2412.00     2309.06     42.24 o 
   9   0   5      150.69      152.86      7.57 o 
 -12   1   5      361.91      361.74      6.23 o 
 -11   1   5        5.28        5.96      1.51 o 
 -10   1   5      727.10      729.87      9.11 o 
  -9   1   5       55.25       56.73      1.79 o 
  -8   1   5     2936.18     2900.54     20.97 o 
  -7   1   5        0.14        0.13      0.55 o 
  -6   1   5     1169.80     1197.47      9.12 o 
  -5   1   5       53.51       53.04      1.12 o 
  -4   1   5     2399.62     2480.67     16.64 o 
  -3   1   5      163.56      158.63      1.54 o 
  -2   1   5     2955.36     2890.63     18.24 o 
  -1   1   5       24.29       27.65      0.97 o 
   0   1   5     4619.89     4749.66     34.77 o 
   1   1   5      244.12      264.28      3.81 o 
   2   1   5     1453.80     1482.80     12.26 o 
   3   1   5       20.38       21.73      1.30 o 
   4   1   5     1564.62     1489.82     13.69 o 
   5   1   5       68.43       62.79      2.49 o 
   6   1   5     1647.78     1622.74     18.82 o 
   7   1   5       48.47       52.96      3.71 o 
   8   1   5      737.08      732.58     14.49 o 
   9   1   5       63.87       68.53      4.51 o 
  10   1   5      382.63      378.30     12.65 o 
 -12   2   5        6.06        4.41      1.67 o 
 -11   2   5      827.47      825.25     11.09 o 
 -10   2   5       25.43       22.82      1.47 o 
  -9   2   5     1614.51     1614.42     15.11 o 
  -8   2   5       84.57       87.40      1.85 o 
  -7   2   5      193.42      192.34      3.23 o 
  -6   2   5        1.16        1.75      1.02 o 
  -5   2   5     4400.06     4483.15     34.34 o 
  -4   2   5       43.58       53.25      1.06 o 
  -3   2   5     4340.70     4408.91     29.06 o 
  -1   2   5     7708.01     7835.29     48.26 o 
   0   2   5       44.48       52.29      1.17 o 
   1   2   5     3287.58     3289.64     31.91 o 
   2   2   5        4.57        5.01      0.66 o 
   3   2   5     1147.59     1129.22     10.07 o 
   4   2   5       16.98       21.41      1.51 o 
   5   2   5      477.08      485.60      7.22 o 
   6   2   5        2.92        1.80      1.18 o 
   7   2   5      608.34      587.51      8.83 o 
   8   2   5       53.98       54.82      5.52 o 
   9   2   5      319.01      308.80      7.53 o 
  10   2   5       11.40        9.51      5.14 o 
 -12   3   5      240.43      256.36      8.11 o 
 -11   3   5       33.93       34.66      2.77 o 
 -10   3   5      266.41      275.44      4.52 o 
  -9   3   5      150.79      147.47      2.60 o 
  -8   3   5     2879.33     2813.04     21.90 o 
  -7   3   5      240.02      243.59      3.24 o 
  -6   3   5     2044.04     2025.03     15.46 o 
  -5   3   5        0.16        1.45      0.54 o 
  -4   3   5     1547.93     1552.52     11.72 o 
  -3   3   5        0.30        1.05      0.37 o 
  -2   3   5     5814.40     5891.66     37.68 o 
  -1   3   5       88.08      101.83      1.65 o 
   0   3   5     3484.91     3497.59     23.26 o 
   1   3   5      358.06      386.54      3.93 o 
   2   3   5     1483.08     1502.08     12.09 o 
   3   3   5        4.50        7.19      0.90 o 
   4   3   5     1165.62     1110.40     12.07 o 
   5   3   5       95.01       86.62      2.65 o 
   6   3   5     1393.01     1388.62     15.18 o 
   7   3   5       31.77       31.30      2.06 o 
   8   3   5      623.20      622.68      8.89 o 
   9   3   5        1.55        0.53      3.06 o 
  10   3   5      118.84      128.05      7.12 o 
 -11   4   5      501.45      515.74     10.99 o 
 -10   4   5       23.42       23.90      2.92 o 
  -9   4   5      916.36      890.72     10.56 o 
  -8   4   5      229.82      210.69      3.70 o 
  -7   4   5      475.11      468.07      7.25 o 
  -6   4   5      360.14      352.83      5.29 o 
  -5   4   5     1226.93     1235.27     12.26 o 
  -4   4   5      197.29      205.54      2.86 o 
  -3   4   5     1633.74     1582.45     12.98 o 
  -2   4   5      268.38      284.55      3.15 o 
  -1   4   5     2321.57     2336.96     15.34 o 
   0   4   5      411.36      421.99      4.40 o 
   1   4   5     2223.36     2222.93     17.86 o 
   2   4   5      154.76      151.24      2.46 o 
   3   4   5     1538.81     1560.20     14.25 o 
   4   4   5        5.58        6.34      1.07 o 
   5   4   5     1021.90      973.82     10.55 o 
   6   4   5       43.12       40.41      2.13 o 
   7   4   5     1333.26     1291.76     14.80 o 
   8   4   5        3.26        4.22      1.43 o 
   9   4   5      346.33      356.86      9.38 o 
 -11   5   5        0.35        2.89      1.47 o 
 -10   5   5      864.24      851.91     11.89 o 
  -9   5   5      158.05      141.05      6.33 o 
  -8   5   5      509.31      501.93      7.43 o 
  -7   5   5        0.30        0.52      0.84 o 
  -6   5   5     1177.95     1167.45     13.55 o 
  -5   5   5       13.70       11.62      0.78 o 
  -4   5   5     1332.36     1312.35     12.50 o 
  -3   5   5       47.69       50.24      1.75 o 
  -2   5   5     1502.89     1468.35     14.43 o 
  -1   5   5       22.61       21.82      0.98 o 
   0   5   5     1794.17     1820.00     13.39 o 
   1   5   5      281.66      283.69      3.52 o 
   2   5   5      687.73      720.57      7.14 o 
   3   5   5      121.19      115.65      2.32 o 
   4   5   5     2161.33     2082.08     19.58 o 
   5   5   5       90.61       81.35      3.05 o 
   6   5   5      480.77      482.33      7.21 o 
   7   5   5        5.44        3.30      1.35 o 
   8   5   5      460.74      465.01      8.23 o 
   9   5   5        2.63        1.47      1.91 o 
 -11   6   5      280.80      307.20     14.70 o 
 -10   6   5       12.32       10.45      1.95 o 
  -9   6   5      514.56      518.18      9.67 o 
  -8   6   5       18.85       18.11      2.04 o 
  -7   6   5     1019.71     1000.72     13.86 o 
  -6   6   5       14.59       12.55      1.33 o 
  -5   6   5     1272.22     1267.69     13.28 o 
  -4   6   5       32.50       30.54      1.46 o 
  -3   6   5     1241.72     1253.07     12.05 o 
  -2   6   5      313.02      313.13      4.35 o 
  -1   6   5     5247.30     5048.43     41.69 o 
   0   6   5       65.81       60.22      1.72 o 
   1   6   5     1269.92     1244.50     11.04 o 
   2   6   5        5.80        9.33      1.00 o 
   3   6   5      873.75      844.97      8.76 o 
   4   6   5        9.92       11.33      1.29 o 
   5   6   5      102.71      110.59      3.23 o 
   6   6   5        0.42       -1.01      1.01 o 
   7   6   5      412.94      426.17      7.09 o 
   8   6   5       33.03       35.41      3.42 o 
 -10   7   5      286.32      286.51      8.27 o 
  -9   7   5       15.09       15.35      2.18 o 
  -8   7   5      612.79      615.71     10.82 o 
  -7   7   5        7.18        5.75      2.04 o 
  -6   7   5      938.52      927.04     11.07 o 
  -5   7   5        0.26        0.83      1.35 o 
  -4   7   5     1178.13     1154.12     12.21 o 
  -3   7   5       38.03       38.35      1.81 o 
  -2   7   5     1042.60     1044.89     10.62 o 
  -1   7   5       31.75       37.19      1.71 o 
   0   7   5      407.97      405.83      6.27 o 
   1   7   5       78.22       71.12      1.95 o 
   2   7   5      575.90      585.89      6.51 o 
   3   7   5       95.26       84.91      2.36 o 
   4   7   5      753.21      716.14      8.65 o 
   5   7   5       19.43       17.47      1.74 o 
   6   7   5      596.58      584.88      8.61 o 
   7   7   5        0.13        1.98      1.72 o 
  -9   8   5      325.08      339.20      9.11 o 
  -8   8   5        0.07       -1.30      1.30 o 
  -7   8   5      187.91      192.61      5.47 o 
  -6   8   5       44.62       40.89      2.84 o 
  -5   8   5      629.87      630.23      9.27 o 
  -4   8   5      112.39      111.63      3.11 o 
  -3   8   5      294.24      286.18      4.79 o 
  -2   8   5       92.15       90.67      3.80 o 
  -1   8   5      909.58      869.74     11.68 o 
   0   8   5        6.19        5.42      1.38 o 
   1   8   5      614.87      601.04     12.98 o 
   2   8   5       37.03       40.18      1.97 o 
   3   8   5      719.03      721.81      8.77 o 
   4   8   5      114.78      103.33      2.99 o 
   5   8   5      327.18      340.96      5.70 o 
  -8   9   5      189.88      192.91      9.54 o 
  -7   9   5        2.03        3.39      2.38 o 
  -6   9   5      508.78      511.54      9.71 o 
  -5   9   5        9.68       12.13      1.91 o 
  -4   9   5      339.22      344.24      6.43 o 
  -3   9   5        9.42        9.23      1.91 o 
  -2   9   5      669.95      664.39      9.98 o 
  -1   9   5       38.48       43.29      2.58 o 
   0   9   5      575.08      568.44      9.02 o 
   1   9   5       29.93       30.59      2.32 o 
   2   9   5      405.46      407.89      7.47 o 
   3   9   5        0.03        1.30      1.25 o 
   4   9   5      616.52      647.03      9.57 o 
   5   9   5       30.79       33.71      5.76 o 
  -6  10   5       19.01       23.98      2.89 o 
  -5  10   5      223.83      227.38      7.77 o 
  -4  10   5      114.33      112.60      8.42 o 
  -3  10   5      411.97      416.38     12.95 o 
  -2  10   5       29.01       37.60      2.98 o 
  -1  10   5      488.72      497.96     12.01 o 
   0  10   5        8.86       10.48      1.83 o 
   1  10   5      401.05      411.25      8.50 o 
   2  10   5        9.14       12.73      2.12 o 
   3  10   5      177.81      187.30      5.71 o 
  -2  11   5      102.11      110.14      9.49 o 
  -1  11   5        1.42        0.11      1.98 o 
   0  11   5       85.91       86.48      4.71 o 
 -12   0   6      670.53      729.20     13.88 o 
 -10   0   6      828.06      823.54     16.81 o 
  -8   0   6     2167.74     2143.76     25.38 o 
  -6   0   6      122.26      112.82      2.58 o 
  -4   0   6     3362.15     3363.99     31.59 o 
  -2   0   6     1006.52      947.80     10.82 o 
   0   0   6     4819.33     5128.46     54.83 o 
   2   0   6     2208.43     2228.93     25.43 o 
   4   0   6     1002.77     1008.69     20.17 o 
   6   0   6     2555.12     2662.39     47.59 o 
   8   0   6      424.98      432.57     13.02 o 
 -12   1   6       40.49       40.60      2.41 o 
 -11   1   6      443.36      439.17      7.04 o 
 -10   1   6        2.02        3.84      1.17 o 
  -9   1   6      525.51      536.73      7.16 o 
  -8   1   6      278.49      280.55      4.16 o 
  -7   1   6     1946.90     1942.72     17.26 o 
  -6   1   6       25.22       26.84      0.96 o 
  -5   1   6     3347.86     3392.24     23.44 o 
  -4   1   6       99.93       93.62      1.11 o 
  -3   1   6     5820.28     5991.75     38.69 o 
  -1   1   6     2057.20     2006.88     14.07 o 
   0   1   6      513.95      531.97      5.40 o 
   1   1   6      657.39      677.01      7.16 o 
   2   1   6       35.39       42.83      1.44 o 
   3   1   6     2312.51     2350.76     22.02 o 
   4   1   6      446.44      435.34      6.69 o 
   5   1   6     1462.89     1406.17     21.15 o 
   6   1   6        1.71       -0.90      1.71 o 
   7   1   6      609.60      604.96     12.66 o 
   8   1   6        4.54        3.70      2.31 o 
   9   1   6      268.00      283.20     10.94 o 
 -12   2   6      509.11      537.03     11.44 o 
 -11   2   6        3.09        5.00      1.49 o 
 -10   2   6      993.65     1009.74     14.28 o 
  -9   2   6       25.93       27.39      1.68 o 
  -8   2   6     1319.58     1308.93     12.64 o 
  -7   2   6      289.67      295.93      5.50 o 
  -6   2   6     1689.53     1671.96     13.51 o 
  -5   2   6      164.28      155.56      2.25 o 
  -4   2   6     5198.56     5343.43     35.35 o 
  -3   2   6       17.74       17.72      0.74 o 
  -2   2   6     4748.70     4768.73     32.74 o 
  -1   2   6      258.38      277.34      2.60 o 
   0   2   6     2248.73     2289.33     17.12 o 
   1   2   6       19.68       24.18      1.28 o 
   2   2   6     1601.59     1580.23     13.55 o 
   3   2   6       68.08       74.27      2.42 o 
   4   2   6     1744.52     1732.49     21.85 o 
   5   2   6      191.98      191.22      6.68 o 
   6   2   6      462.11      473.05      8.60 o 
   7   2   6       25.27       19.01      2.88 o 
   8   2   6      487.44      473.12     11.26 o 
   9   2   6        0.27        1.58      2.97 o 
 -12   3   6       75.54       88.41      5.66 o 
 -11   3   6      166.51      147.66      4.57 o 
 -10   3   6        0.41       -0.14      0.93 o 
  -9   3   6      776.11      778.38      9.57 o 
  -8   3   6       10.55       10.31      1.22 o 
  -7   3   6      993.17      979.26     10.20 o 
  -6   3   6      141.90      145.28      3.08 o 
  -5   3   6     1714.03     1707.38     15.91 o 
  -4   3   6       18.84       20.66      0.94 o 
  -3   3   6     3194.74     3089.55     24.71 o 
  -2   3   6        3.87        3.20      0.48 o 
  -1   3   6     2120.89     2134.99     15.21 o 
   0   3   6      804.37      805.28      7.12 o 
   1   3   6     1859.32     1871.30     14.06 o 
   2   3   6       53.48       45.17      1.70 o 
   3   3   6      635.32      627.95      8.20 o 
   4   3   6        1.32        1.51      1.16 o 
   5   3   6     1843.85     1735.93     20.19 o 
   6   3   6        1.84        3.26      1.37 o 
   7   3   6      678.73      657.07     10.12 o 
   8   3   6        8.79        5.36      2.23 o 
   9   3   6      213.14      217.24      9.43 o 
 -11   4   6        5.21        4.05      1.96 o 
 -10   4   6      771.65      756.98     10.81 o 
  -9   4   6        3.93        2.25      1.18 o 
  -8   4   6      781.76      759.13     10.28 o 
  -7   4   6        1.21       -0.28      1.35 o 
  -6   4   6      405.78      417.37      6.00 o 
  -5   4   6        0.06        0.27      0.50 o 
  -4   4   6     2118.58     2111.97     17.64 o 
  -3   4   6       18.65       20.49      1.20 o 
  -2   4   6     1251.24     1303.42     10.56 o 
  -1   4   6       63.69       67.14      1.26 o 
   0   4   6     2257.34     2231.21     15.80 o 
   1   4   6       17.16       20.62      1.27 o 
   2   4   6     1471.34     1438.28     15.12 o 
   3   4   6       17.37       18.32      1.41 o 
   4   4   6     1403.25     1406.29     14.66 o 
   5   4   6        7.75        6.68      1.34 o 
   6   4   6      550.15      556.91      7.97 o 
   7   4   6       30.93       32.66      2.21 o 
   8   4   6      365.85      353.50      7.01 o 
   9   4   6       32.33       35.71      3.75 o 
 -11   5   6      530.74      554.43     16.31 o 
 -10   5   6       26.99       30.81      2.67 o 
  -9   5   6      384.99      409.58      7.14 o 
  -8   5   6       47.41       42.85      2.40 o 
  -7   5   6     1021.18      986.69     13.49 o 
  -6   5   6       34.33       34.44      2.01 o 
  -5   5   6     1988.05     1974.52     18.00 o 
  -4   5   6       47.22       48.48      1.82 o 
  -3   5   6     1436.16     1402.87     13.08 o 
  -2   5   6        6.05        7.38      0.90 o 
  -1   5   6     2308.53     2308.51     18.93 o 
   0   5   6       12.95       16.15      0.99 o 
   1   5   6       90.00      104.50      2.38 o 
   2   5   6       37.25       38.14      1.66 o 
   3   5   6     1610.03     1605.93     17.24 o 
   4   5   6       18.03       20.44      1.72 o 
   5   5   6      733.49      720.12     10.55 o 
   6   5   6        4.84        4.09      1.97 o 
   7   5   6      496.58      508.81      8.87 o 
   8   5   6        0.57        1.33      2.29 o 
 -10   6   6      392.09      407.35      8.70 o 
  -9   6   6       22.83       19.17      2.26 o 
  -8   6   6      555.18      549.25      8.61 o 
  -7   6   6       93.56       97.80      3.22 o 
  -6   6   6      894.25      835.68     13.23 o 
  -5   6   6       93.96       89.86      3.02 o 
  -4   6   6     1316.27     1309.60     14.41 o 
  -3   6   6       46.35       44.40      1.86 o 
  -2   6   6      720.13      704.80     16.15 o 
  -1   6   6      113.56      105.97      2.65 o 
   0   6   6     1783.90     1728.43     17.57 o 
   1   6   6       88.08       81.94      2.02 o 
   2   6   6      722.41      714.22      7.43 o 
   3   6   6      107.20      110.74      2.62 o 
   4   6   6      961.82      941.54     11.39 o 
   5   6   6       12.23       12.88      1.65 o 
   6   6   6      362.83      377.19      6.55 o 
   7   6   6        1.24        1.74      1.80 o 
  -9   7   6      440.68      442.17      9.05 o 
  -8   7   6        6.44        6.00      1.66 o 
  -7   7   6      476.63      484.64     10.84 o 
  -6   7   6       23.55       22.99      2.02 o 
  -5   7   6      855.27      807.10     10.88 o 
  -4   7   6       10.83       10.90      1.54 o 
  -3   7   6     1283.30     1252.40     14.18 o 
  -2   7   6       43.42       44.34      2.15 o 
  -1   7   6     1611.85     1584.93     27.52 o 
   0   7   6        2.82        1.47      1.06 o 
   1   7   6      637.00      646.36     10.02 o 
   2   7   6       16.56       18.09      1.39 o 
   3   7   6      299.85      299.98      5.22 o 
   4   7   6       96.84      104.80      3.00 o 
   5   7   6      434.26      445.99      6.63 o 
   6   7   6        1.48        5.32      1.51 o 
   7   7   6      207.99      212.79      7.20 o 
  -8   8   6      152.09      152.25      5.10 o 
  -7   8   6        0.03       -0.09      1.35 o 
  -6   8   6      592.55      594.16      9.20 o 
  -5   8   6       20.07       20.21      1.96 o 
  -4   8   6      474.94      470.65      7.68 o 
  -3   8   6       46.04       46.77      2.43 o 
  -2   8   6      487.25      462.42      8.61 o 
  -1   8   6       62.05       60.56      3.41 o 
   0   8   6      504.14      500.79      9.16 o 
   1   8   6        1.79        5.28      1.44 o 
   2   8   6      702.88      683.90     10.27 o 
   3   8   6       24.20       21.55      1.93 o 
   4   8   6      737.64      733.04      9.18 o 
   5   8   6        0.11        2.15      1.31 o 
   6   8   6       51.85       50.71      3.52 o 
  -7   9   6      277.88      273.07      7.92 o 
  -6   9   6       21.85       25.30      2.56 o 
  -5   9   6      344.02      341.77      6.62 o 
  -4   9   6        8.82        9.71      2.21 o 
  -3   9   6      232.74      236.05      7.36 o 
  -2   9   6       57.09       61.37      3.93 o 
  -1   9   6      492.66      497.15     12.44 o 
   0   9   6       24.68       22.60      2.51 o 
   1   9   6      194.57      187.46      5.47 o 
   2   9   6       45.00       46.76      3.21 o 
   3   9   6      236.19      244.10      7.42 o 
   4   9   6        0.78        0.00      1.80 o 
  -5  10   6        8.41        7.50      4.59 o 
  -4  10   6      353.05      367.62      9.28 o 
  -3  10   6       42.65       46.04      6.92 o 
  -2  10   6      287.51      289.71      8.14 o 
  -1  10   6        0.04       -1.91      1.91 o 
   0  10   6      446.86      470.17     10.78 o 
   1  10   6        6.74        3.55      2.20 o 
   2  10   6      325.27      326.09     11.40 o 
 -11   0   7      414.11      427.18      9.66 o 
  -9   0   7     1353.38     1354.35     24.74 o 
  -7   0   7     3518.23     3491.81     44.38 o 
  -5   0   7     1776.92     1787.88     18.12 o 
  -3   0   7     1554.89     1573.18     17.14 o 
  -1   0   7       38.07       31.34      1.80 o 
   1   0   7     2487.65     2520.48     28.41 o 
   3   0   7     1231.49     1202.01     17.97 o 
   5   0   7     1234.74     1252.07     35.67 o 
   7   0   7      514.46      545.37     29.38 o 
   9   0   7      324.52      369.73     18.23 o 
 -12   1   7      790.52      843.54     12.08 o 
 -11   1   7       14.66       13.48      1.76 o 
 -10   1   7      247.53      230.29      6.26 o 
  -9   1   7        7.95        8.34      1.22 o 
  -8   1   7      825.46      821.37      9.58 o 
  -7   1   7       14.80       11.67      1.17 o 
  -6   1   7      922.43      911.50     10.03 o 
  -5   1   7      209.46      213.33      2.60 o 
  -4   1   7     4008.85     3971.02     37.40 o 
  -3   1   7      130.25      133.58      2.43 o 
  -2   1   7     2797.09     2778.15     20.36 o 
  -1   1   7       37.21       37.87      1.18 o 
   0   1   7     1341.72     1350.40     12.91 o 
   1   1   7       26.92       24.43      1.30 o 
   2   1   7     1734.61     1744.40     18.87 o 
   3   1   7      198.96      197.64      6.14 o 
   4   1   7     1627.83     1630.58     20.90 o 
   5   1   7       19.19       16.69      1.98 o 
   6   1   7      705.40      693.48     13.77 o 
   7   1   7        6.65        5.83      2.31 o 
   8   1   7      224.90      233.39      7.91 o 
   9   1   7        1.18        6.90      3.73 o 
 -12   2   7        0.66        1.55      1.32 o 
 -11   2   7      547.67      546.33     11.99 o 
 -10   2   7       30.39       31.09      2.44 o 
  -9   2   7      504.96      502.43      8.68 o 
  -8   2   7       25.95       24.15      1.75 o 
  -7   2   7     1515.67     1492.85     15.52 o 
  -6   2   7      131.47      135.00      2.74 o 
  -5   2   7     1741.15     1733.09     15.58 o 
  -4   2   7        2.34        2.03      0.62 o 
  -3   2   7     3490.62     3566.82     26.56 o 
  -2   2   7        8.47        9.57      0.71 o 
  -1   2   7      736.01      758.34      8.43 o 
   0   2   7        4.03        3.56      0.89 o 
   1   2   7     3884.65     3836.35     33.59 o 
   2   2   7      189.32      197.19      3.24 o 
   3   2   7     2610.74     2506.79     37.58 o 
   4   2   7        1.28        2.57      1.42 o 
   5   2   7      420.71      421.60      7.97 o 
   6   2   7       22.73       21.16      4.57 o 
   7   2   7      281.75      308.01      8.71 o 
   8   2   7        0.03        2.88      1.85 o 
 -11   3   7        8.43        5.99      1.65 o 
 -10   3   7      276.47      275.14      6.28 o 
  -9   3   7       13.52       13.81      1.62 o 
  -8   3   7     1279.18     1258.51     22.44 o 
  -7   3   7      193.10      196.03      4.72 o 
  -6   3   7     1839.24     1808.87     18.51 o 
  -5   3   7        0.92        0.78      0.58 o 
  -4   3   7     2436.59     2391.52     20.50 o 
  -3   3   7       29.05       26.03      1.24 o 
  -2   3   7     2168.17     2136.90     21.65 o 
  -1   3   7        0.84        2.18      0.64 o 
   0   3   7     2022.65     2003.25     18.31 o 
   1   3   7        0.45        1.03      0.75 o 
   2   3   7      391.10      400.03      6.65 o 
   3   3   7      145.25      147.19      5.10 o 
   4   3   7     1215.94     1192.98     14.82 o 
   5   3   7       72.50       66.55      2.94 o 
   6   3   7      395.79      396.45      7.24 o 
   7   3   7       24.70       21.16      2.55 o 
   8   3   7      232.51      240.34      8.03 o 
 -11   4   7      448.36      455.39     12.90 o 
 -10   4   7       14.91       11.41      2.06 o 
  -9   4   7      781.43      770.27     11.99 o 
  -8   4   7        6.37        5.66      1.42 o 
  -7   4   7      858.88      847.27     14.09 o 
  -6   4   7       10.29        8.92      1.28 o 
  -5   4   7     1514.60     1481.80     14.78 o 
  -4   4   7      124.08      117.17      2.63 o 
  -3   4   7      978.05      984.62     10.47 o 
  -2   4   7       32.36       31.30      1.40 o 
  -1   4   7      165.89      182.32      2.84 o 
   0   4   7      318.68      324.82      3.80 o 
   1   4   7     1505.35     1510.13     14.20 o 
   2   4   7       59.83       63.68      2.20 o 
   3   4   7     1159.94     1172.87     14.53 o 
   4   4   7       39.45       35.43      2.27 o 
   5   4   7     1278.11     1253.73     15.93 o 
   6   4   7       50.28       58.91      3.67 o 
   7   4   7      363.92      378.01      7.43 o 
   8   4   7        2.92        1.45      2.95 o 
 -11   5   7        2.19       -0.35      2.29 o 
 -10   5   7      326.54      311.61      7.28 o 
  -9   5   7       27.79       23.16      2.37 o 
  -8   5   7      291.85      290.48      6.96 o 
  -7   5   7       14.36       12.71      1.56 o 
  -6   5   7      931.57      943.53     12.01 o 
  -5   5   7        1.92        5.19      1.44 o 
  -4   5   7     1272.90     1238.61     12.94 o 
  -3   5   7      156.51      162.96      3.30 o 
  -2   5   7     1147.85     1108.97     11.81 o 
  -1   5   7      118.43      107.00      2.64 o 
   0   5   7     1248.62     1217.41     18.04 o 
   1   5   7      240.43      241.55      4.03 o 
   2   5   7     1090.09     1054.03     11.56 o 
   3   5   7       18.18       19.03      1.79 o 
   4   5   7      932.87      913.56     12.44 o 
   5   5   7        5.95        4.66      1.50 o 
   6   5   7      218.65      229.87      5.61 o 
   7   5   7        3.59        3.98      1.85 o 
 -10   6   7       25.61       26.07      3.04 o 
  -9   6   7      465.60      475.79      9.09 o 
  -8   6   7        0.07       -0.73      1.29 o 
  -7   6   7      955.69      938.66     12.40 o 
  -6   6   7        3.58        4.18      1.25 o 
  -5   6   7     1091.81     1050.63     13.14 o 
  -4   6   7        6.20        6.78      1.31 o 
  -3   6   7     1019.11     1019.47     11.92 o 
  -2   6   7        8.49        9.62      1.31 o 
  -1   6   7     1559.32     1539.31     18.72 o 
   0   6   7        5.25        2.75      1.53 o 
   1   6   7      632.29      624.35     11.04 o 
   2   6   7      197.98      198.33      3.87 o 
   3   6   7      678.42      678.06     10.17 o 
   4   6   7       20.34       22.03      1.95 o 
   5   6   7      389.98      406.46      7.36 o 
   6   6   7        4.05        9.73      1.84 o 
   7   6   7      117.06      111.40      5.37 o 
  -9   7   7        8.17        4.25      1.89 o 
  -8   7   7      384.77      386.52      8.03 o 
  -7   7   7       32.70       36.52      2.44 o 
  -6   7   7      658.49      651.21      9.66 o 
  -5   7   7        2.19        0.09      1.24 o 
  -4   7   7     1032.20      988.75     13.48 o 
  -3   7   7        7.36        6.00      1.32 o 
  -2   7   7      453.65      454.62      8.47 o 
  -1   7   7       35.24       36.52      2.61 o 
   0   7   7     1322.84     1269.08     24.75 o 
   1   7   7        1.64        3.38      1.57 o 
   2   7   7      315.75      310.24      6.14 o 
   3   7   7       45.43       41.64      2.64 o 
   4   7   7      498.41      499.41      7.62 o 
   5   7   7        0.04       -0.27      1.37 o 
   6   7   7      187.08      191.06      7.89 o 
  -8   8   7        3.06        8.49      2.19 o 
  -7   8   7      172.29      172.61      4.72 o 
  -6   8   7       19.66       18.82      1.98 o 
  -5   8   7      514.17      509.42      8.33 o 
  -4   8   7        5.67        5.29      1.45 o 
  -3   8   7      418.97      444.11      9.08 o 
  -2   8   7        1.24       -0.22      1.87 o 
  -1   8   7      195.55      211.20      8.10 o 
   0   8   7       30.53       30.61      2.59 o 
   1   8   7      337.86      351.58      8.29 o 
   2   8   7       18.73       20.49      2.39 o 
   3   8   7      562.17      576.51     12.83 o 
   4   8   7        3.08        3.85      1.83 o 
   5   8   7      457.92      471.18      9.67 o 
  -6   9   7      451.43      451.00      9.31 o 
  -5   9   7       18.01       23.13      2.20 o 
  -4   9   7      157.40      162.91      7.19 o 
  -3   9   7       11.58       15.06      2.21 o 
  -2   9   7      554.24      562.56     10.37 o 
  -1   9   7       13.32       14.06      2.28 o 
   0   9   7      485.96      484.06      9.54 o 
   1   9   7      156.44      163.60      5.29 o 
   2   9   7      243.09      245.27      7.56 o 
   3   9   7        1.32        0.02      2.10 o 
  -3  10   7      320.23      316.70      8.82 o 
  -2  10   7       25.09       22.22      3.08 o 
  -1  10   7      339.26      353.79      9.31 o 
   0  10   7        2.11        3.81      2.33 o 
 -12   0   8      205.16      237.25      9.13 o 
 -10   0   8      418.00      396.29     10.09 o 
  -8   0   8     1216.92     1234.23     18.76 o 
  -6   0   8     1090.81     1101.74     17.49 o 
  -4   0   8     1834.76     1796.41     22.01 o 
  -2   0   8      602.48      624.16      9.34 o 
   0   0   8     1435.23     1472.61     21.36 o 
   2   0   8     2023.39     2044.35     30.47 o 
   4   0   8      738.32      734.07     16.54 o 
   6   0   8      574.57      607.27     15.69 o 
   8   0   8      296.71      313.95     16.61 o 
 -12   1   8       21.85       28.39      5.00 o 
 -11   1   8      745.22      798.80     11.50 o 
 -10   1   8       13.48       11.47      1.61 o 
  -9   1   8      484.56      459.72      7.53 o 
  -8   1   8      124.58      116.55      3.39 o 
  -7   1   8     2479.21     2406.45     27.95 o 
  -6   1   8       35.31       37.19      1.65 o 
  -5   1   8      436.17      451.19      4.94 o 
  -4   1   8       39.46       44.43      1.49 o 
  -3   1   8     1644.00     1643.57     13.58 o 
  -2   1   8      182.14      188.71      3.01 o 
  -1   1   8     1744.28     1662.69     14.77 o 
   0   1   8       13.42       16.36      1.18 o 
   1   1   8     2450.47     2418.01     24.80 o 
   2   1   8       11.36       14.14      1.62 o 
   3   1   8      744.22      753.41     11.34 o 
   4   1   8       35.42       33.86      2.49 o 
   5   1   8      393.17      404.53      9.64 o 
   6   1   8        3.52        2.94      2.16 o 
   7   1   8      279.41      279.54      8.55 o 
   8   1   8        6.20        6.92      3.68 o 
 -11   2   8        5.39        8.12      1.63 o 
 -10   2   8      363.86      373.57      6.90 o 
  -9   2   8        6.10        7.59      1.36 o 
  -8   2   8     1044.27     1032.41     12.92 o 
  -7   2   8        4.03        3.84      1.06 o 
  -6   2   8     2446.75     2383.91     24.92 o 
  -5   2   8      149.53      156.26      3.04 o 
  -4   2   8     2272.43     2182.62     20.36 o 
  -3   2   8        5.15        5.60      0.93 o 
  -2   2   8     1644.03     1640.03     20.84 o 
  -1   2   8        0.03        0.05      0.79 o 
   0   2   8      332.55      326.39      4.85 o 
   1   2   8        0.40       -0.57      0.64 o 
   2   2   8     2797.71     2774.81     33.48 o 
   3   2   8       18.62       20.87      2.06 o 
   4   2   8      626.01      601.38     12.15 o 
   5   2   8        0.58       -0.21      1.80 o 
   6   2   8      352.06      359.38      9.37 o 
   7   2   8       30.32       31.75      3.54 o 
   8   2   8      272.47      293.43     19.59 o 
 -11   3   8      221.45      227.63      5.49 o 
 -10   3   8        1.76        3.63      2.54 o 
  -9   3   8      538.06      527.14     10.73 o 
  -8   3   8       16.20       16.27      1.83 o 
  -7   3   8     1056.02     1040.29     12.90 o 
  -6   3   8      135.41      142.69      4.52 o 
  -5   3   8      584.37      616.23      7.43 o 
  -4   3   8       21.75       17.58      1.29 o 
  -3   3   8     1154.58     1144.66     11.86 o 
  -2   3   8        9.68       11.40      1.15 o 
  -1   3   8     2612.67     2565.13     23.55 o 
   0   3   8       14.48       16.39      1.40 o 
   1   3   8     3080.11     3074.16     28.85 o 
   2   3   8       14.36       13.45      1.68 o 
   3   3   8      463.87      472.09      8.67 o 
   4   3   8       83.36       81.80      3.59 o 
   5   3   8      733.08      727.08     11.97 o 
   6   3   8        2.20       -0.61      1.93 o 
   7   3   8      181.07      207.15      7.43 o 
 -11   4   8       26.96       35.94      6.45 o 
 -10   4   8      725.11      739.59     14.05 o 
  -9   4   8       17.04       22.20      2.29 o 
  -8   4   8      685.69      683.91     12.23 o 
  -7   4   8        0.62        0.02      1.64 o 
  -6   4   8     1192.99     1187.86     17.08 o 
  -5   4   8        0.05       -0.85      0.85 o 
  -4   4   8      950.17      897.93     10.97 o 
  -3   4   8       57.87       54.71      2.01 o 
  -2   4   8      461.84      471.38      6.20 o 
  -1   4   8      443.84      442.83      6.15 o 
   0   4   8      888.68      895.29     12.65 o 
   1   4   8      301.68      299.60      6.14 o 
   2   4   8      750.92      730.99      9.60 o 
   3   4   8        7.66       11.85      1.89 o 
   4   4   8      592.17      580.01     10.18 o 
   5   4   8        2.16        1.51      1.58 o 
   6   4   8      217.44      220.45      6.13 o 
   7   4   8        1.24        2.24      3.13 o 
 -10   5   8       13.08       13.90      2.10 o 
  -9   5   8      263.27      250.88      6.23 o 
  -8   5   8       70.95       67.28      3.33 o 
  -7   5   8     1056.63     1039.84     14.86 o 
  -6   5   8       35.98       29.99      2.37 o 
  -5   5   8      824.89      832.67     12.27 o 
  -4   5   8      176.43      166.93      4.42 o 
  -3   5   8      928.87      929.05     12.25 o 
  -2   5   8        2.88        2.29      0.89 o 
  -1   5   8      607.26      597.46     10.58 o 
   0   5   8        8.17        7.75      1.42 o 
   1   5   8      784.38      768.28      9.95 o 
   2   5   8       62.32       57.50      2.68 o 
   3   5   8      649.43      645.06      9.69 o 
   4   5   8       27.79       28.23      2.60 o 
   5   5   8      354.08      354.34      7.89 o 
   6   5   8       14.89       12.15      2.66 o 
  -9   6   8       28.92       29.70      2.71 o 
  -8   6   8      599.51      609.65     10.64 o 
  -7   6   8        0.47        1.26      1.31 o 
  -6   6   8      751.96      752.77     11.82 o 
  -5   6   8       95.05       80.30      3.74 o 
  -4   6   8      843.45      844.84     12.52 o 
  -3   6   8        0.28       -0.92      0.92 o 
  -2   6   8      742.78      720.59     17.91 o 
  -1   6   8        1.16        1.62      1.31 o 
   0   6   8     1288.86     1279.16     25.26 o 
   1   6   8       18.47       19.57      2.19 o 
   2   6   8      641.61      642.95      9.70 o 
   3   6   8        4.75        9.37      1.79 o 
   4   6   8      408.39      420.33      7.74 o 
   5   6   8        6.76        5.36      1.44 o 
   6   6   8      387.21      430.59     10.72 o 
  -8   7   8        0.42        0.12      1.45 o 
  -7   7   8      196.15      209.38      5.72 o 
  -6   7   8       31.27       29.41      3.34 o 
  -5   7   8      707.08      689.82     11.24 o 
  -4   7   8        5.49        5.89      1.54 o 
  -3   7   8      440.69      435.96      9.37 o 
  -2   7   8       23.78       20.13      2.25 o 
  -1   7   8      941.53      917.68     19.33 o 
   0   7   8       30.59       25.02      2.42 o 
   1   7   8      703.41      683.03     11.51 o 
   2   7   8        8.48       12.62      3.98 o 
   3   7   8      347.52      360.59      7.97 o 
   4   7   8       28.10       28.78      2.51 o 
   5   7   8      304.24      312.73      7.70 o 
  -7   8   8        4.95        5.64      1.81 o 
  -6   8   8      520.38      529.49      9.85 o 
  -5   8   8        7.82       14.28      2.03 o 
  -4   8   8      323.46      323.62     12.03 o 
  -3   8   8        2.37        1.98      1.48 o 
  -2   8   8      333.36      328.75     10.70 o 
  -1   8   8       17.56       22.41      2.42 o 
   0   8   8      273.00      277.49      8.59 o 
   1   8   8        7.12        4.95      1.85 o 
   2   8   8      210.94      218.64      6.13 o 
   3   8   8        2.13        4.24      2.19 o 
  -5   9   8      238.25      235.05      7.53 o 
  -4   9   8        0.60        0.65      1.95 o 
  -3   9   8      396.52      420.09      8.91 o 
  -2   9   8        0.23        0.76      1.73 o 
  -1   9   8      192.59      214.16      6.20 o 
   0   9   8       18.71       16.62      2.83 o 
   1   9   8      354.94      354.48      9.47 o 
 -11   0   9      572.86      631.52     16.11 o 
  -9   0   9      919.92      896.19     19.32 o 
  -7   0   9     1513.74     1470.93     26.98 o 
  -5   0   9      584.34      556.88     11.54 o 
  -3   0   9     1323.90     1267.90     24.68 o 
  -1   0   9     1624.61     1602.82     20.65 o 
   1   0   9      120.52      125.94      3.95 o 
   3   0   9      343.34      337.94     14.84 o 
   5   0   9      406.00      413.23     17.92 o 
   7   0   9      684.81      718.32     26.94 o 
 -11   1   9       27.20       30.58      2.84 o 
 -10   1   9      466.78      468.40      8.07 o 
  -9   1   9       18.71       20.38      1.95 o 
  -8   1   9      927.76      937.34     12.19 o 
  -7   1   9       17.84       16.78      1.67 o 
  -6   1   9     1427.31     1397.70     15.97 o 
  -5   1   9      259.05      259.61      9.38 o 
  -4   1   9      465.25      500.19      6.41 o 
  -3   1   9        0.23        0.47      0.79 o 
  -2   1   9     1542.90     1520.13     15.18 o 
  -1   1   9        0.81        1.34      0.91 o 
   0   1   9     1466.51     1421.06     13.30 o 
   1   1   9       35.98       33.50      1.83 o 
   2   1   9     1826.45     1800.23     26.41 o 
   3   1   9      269.29      261.18      6.94 o 
   4   1   9      255.16      267.79     16.33 o 
   5   1   9        9.25       13.98      3.59 o 
   6   1   9      445.19      435.93     13.63 o 
   7   1   9       27.56       36.44      5.02 o 
 -11   2   9      307.24      331.75      6.85 o 
 -10   2   9        5.65        8.62      1.65 o 
  -9   2   9      485.88      486.42      8.05 o 
  -8   2   9        0.55       -0.15      1.02 o 
  -7   2   9      534.91      544.89     11.42 o 
  -6   2   9       79.79       84.93      2.88 o 
  -5   2   9      593.77      601.69      8.42 o 
  -4   2   9        8.32       10.94      1.34 o 
  -3   2   9     3555.13     3419.25     30.86 o 
  -2   2   9        0.00        1.27      0.61 o 
  -1   2   9     1288.83     1287.98     13.35 o 
   0   2   9       55.86       50.43      2.23 o 
   1   2   9     2020.71     2013.03     23.16 o 
   2   2   9       53.48       52.49      4.22 o 
   3   2   9      529.45      535.40     10.90 o 
   4   2   9        0.76        0.65      1.80 o 
   5   2   9      278.60      292.52     14.93 o 
   6   2   9        2.94        7.91      3.33 o 
   7   2   9      342.33      369.60     15.70 o 
 -10   3   9      671.98      685.18     11.75 o 
  -9   3   9        7.96       10.24      1.82 o 
  -8   3   9      739.44      729.87     12.57 o 
  -7   3   9       21.44       24.26      1.94 o 
  -6   3   9     1537.83     1498.25     22.26 o 
  -5   3   9      249.18      229.75      4.72 o 
  -4   3   9       53.69       52.69      2.34 o 
  -3   3   9       20.09       24.61      1.80 o 
  -2   3   9     1405.47     1409.69     15.02 o 
  -1   3   9       53.68       55.42      2.13 o 
   0   3   9     1316.34     1296.81     18.87 o 
   1   3   9       51.03       52.72      2.69 o 
   2   3   9      506.24      494.53      8.86 o 
   3   3   9       20.98       20.83      3.33 o 
   4   3   9      447.44      466.94     10.37 o 
   5   3   9        1.00        3.32      2.92 o 
   6   3   9      368.30      385.18     12.76 o 
 -10   4   9        2.33       -0.79      1.43 o 
  -9   4   9      642.12      638.99     11.01 o 
  -8   4   9        7.10        6.85      1.42 o 
  -7   4   9      671.67      695.58      9.99 o 
  -6   4   9        5.25        4.83      1.26 o 
  -5   4   9     1154.21     1166.46     14.17 o 
  -4   4   9      176.27      161.14      5.09 o 
  -3   4   9     1050.21     1049.51     22.64 o 
  -2   4   9      319.76      321.54      5.31 o 
  -1   4   9      684.83      665.72     24.00 o 
   0   4   9       76.87       75.61      6.40 o 
   1   4   9      493.34      500.36      8.36 o 
   2   4   9        3.63        2.71      1.59 o 
   3   4   9      346.85      339.76      7.54 o 
   4   4   9       26.19       26.10      3.30 o 
   5   4   9      347.46      344.27      9.02 o 
   6   4   9        1.47        5.53      3.18 o 
  -9   5   9        3.36        1.00      1.48 o 
  -8   5   9      435.19      453.93      8.82 o 
  -7   5   9       37.77       35.20      2.69 o 
  -6   5   9      437.19      442.88      8.19 o 
  -5   5   9       54.22       50.30      2.56 o 
  -4   5   9      688.36      672.63      9.48 o 
  -3   5   9       35.60       37.43      2.20 o 
  -2   5   9      739.33      697.60     18.58 o 
  -1   5   9        9.52        7.36      1.77 o 
   0   5   9      977.05      918.13     15.84 o 
   1   5   9        5.84        1.52      1.79 o 
   2   5   9      818.58      807.97     13.13 o 
   3   5   9       17.40       18.56      2.43 o 
   4   5   9      212.54      219.20      6.12 o 
   5   5   9        2.38       -0.34      2.00 o 
  -9   6   9      282.39      287.88      7.12 o 
  -8   6   9        3.39        1.66      1.55 o 
  -7   6   9      464.74      430.47      8.55 o 
  -6   6   9        0.10       -1.22      1.22 o 
  -5   6   9      611.56      611.90     11.19 o 
  -4   6   9        0.18       -0.42      1.20 o 
  -3   6   9      515.68      490.95     10.46 o 
  -2   6   9       11.61        7.61      2.31 o 
  -1   6   9      968.08      937.41     16.33 o 
   0   6   9       16.99       13.83      2.32 o 
   1   6   9      536.00      531.94     11.29 o 
   2   6   9       28.74       31.01      3.18 o 
   3   6   9      264.13      248.16      6.47 o 
   4   6   9        4.00        4.22      2.03 o 
  -7   7   9       37.40       35.28      2.95 o 
  -6   7   9      431.93      445.51      8.85 o 
  -5   7   9        2.56       -0.33      1.46 o 
  -4   7   9      342.25      321.42     12.93 o 
  -3   7   9       75.28       86.16      6.12 o 
  -2   7   9      593.44      597.48     16.17 o 
  -1   7   9        6.71        5.95      2.08 o 
   0   7   9      631.68      593.84     17.00 o 
   1   7   9       18.50       22.81      3.15 o 
   2   7   9      223.09      231.93      7.31 o 
   3   7   9        0.93       -2.63      2.63 o 
  -6   8   9        6.42        5.95      2.02 o 
  -5   8   9      634.57      650.18     13.49 o 
  -4   8   9        0.82        0.94      2.43 o 
  -3   8   9      369.69      368.51     11.07 o 
  -2   8   9       22.14       22.76      3.75 o 
  -1   8   9      128.54      130.38     10.72 o 
   0   8   9        8.34       10.39      2.45 o 
   1   8   9      380.99      393.61      9.94 o 
   2   8   9        0.03       -0.71      3.64 o 
 -10   0  10      564.22      570.90     15.02 o 
  -8   0  10      892.23      876.14     19.06 o 
  -6   0  10      656.82      683.58     15.36 o 
  -4   0  10      597.26      581.41     18.92 o 
  -2   0  10     2984.27     2890.17     47.62 o 
   0   0  10      629.44      619.90     10.28 o 
   2   0  10      650.69      660.67     22.78 o 
   4   0  10       77.47       65.63      7.66 o 
   6   0  10      269.18      326.42     16.93 o 
 -10   1  10       38.20       36.11      2.96 o 
  -9   1  10      388.57      398.29     11.42 o 
  -8   1  10        6.09        5.13      1.55 o 
  -7   1  10      728.36      685.06     11.14 o 
  -6   1  10       16.97       19.77      2.69 o 
  -5   1  10     1078.06     1033.05     14.18 o 
  -4   1  10        0.18       -0.36      0.95 o 
  -3   1  10      888.68      871.88     16.91 o 
  -2   1  10        2.18        1.53      1.06 o 
  -1   1  10      877.95      884.36     10.65 o 
   0   1  10       41.35       40.00      2.00 o 
   1   1  10      267.46      264.14      5.54 o 
   2   1  10       24.04       26.40      2.41 o 
   3   1  10      676.09      692.51     17.19 o 
   4   1  10        0.01        1.44      2.58 o 
   5   1  10      544.54      589.42     16.34 o 
   6   1  10        8.87        8.65      3.44 o 
 -10   2  10      397.95      406.24      7.65 o 
  -9   2  10       53.74       53.80      3.28 o 
  -8   2  10      366.58      370.61      7.66 o 
  -7   2  10        9.34       10.94      1.77 o 
  -6   2  10      522.01      517.17      8.95 o 
  -5   2  10       16.89       19.59      1.72 o 
  -4   2  10      999.16      981.46     12.22 o 
  -3   2  10       45.72       40.05      2.18 o 
  -2   2  10     1621.76     1595.02     32.87 o 
  -1   2  10        7.31        8.20      1.32 o 
   0   2  10      600.68      610.94      9.37 o 
   1   2  10        1.49        2.21      1.38 o 
   2   2  10      866.11      858.38     13.09 o 
   3   2  10       78.44       86.35      4.46 o 
   4   2  10      344.50      343.47     11.43 o 
   5   2  10        0.00       -0.62      5.98 o 
 -10   3  10       40.43       43.18      3.28 o 
  -9   3  10      627.93      660.90     11.40 o 
  -8   3  10        3.78        0.55      1.74 o 
  -7   3  10      722.75      732.85     10.77 o 
  -6   3  10       11.28       10.96      1.55 o 
  -5   3  10      795.89      783.60     13.99 o 
  -4   3  10        2.51        2.68      1.11 o 
  -3   3  10      865.69      829.40     10.83 o 
  -2   3  10        0.33        1.43      1.26 o 
  -1   3  10     1291.54     1255.79     19.63 o 
   0   3  10       47.38       46.88      2.81 o 
   1   3  10      492.47      483.09     12.93 o 
   2   3  10       12.82       12.85      2.69 o 
   3   3  10      425.15      434.26     10.34 o 
   4   3  10       16.85       16.82      2.90 o 
   5   3  10      388.73      414.25     20.16 o 
  -9   4  10        0.37        0.46      1.54 o 
  -8   4  10      228.33      219.46      5.26 o 
  -7   4  10        1.18        1.04      1.21 o 
  -6   4  10      473.53      473.18      7.82 o 
  -5   4  10       82.91       76.18      3.17 o 
  -4   4  10      632.64      627.84      9.12 o 
  -3   4  10        9.56       13.30      1.58 o 
  -2   4  10     1205.88     1138.31     39.57 o 
  -1   4  10        0.14       -1.43      1.43 o 
   0   4  10      415.75      418.76      9.44 o 
   1   4  10       88.30       97.81      4.53 o 
   2   4  10      340.15      355.69      7.63 o 
   3   4  10       16.43       15.84      2.36 o 
   4   4  10      225.12      217.64      6.13 o 
  -9   5  10      492.76      516.02     12.99 o 
  -8   5  10       22.03       21.84      2.23 o 
  -7   5  10      444.56      430.44      8.29 o 
  -6   5  10        2.82        3.24      1.38 o 
  -5   5  10      917.59      925.86     15.48 o 
  -4   5  10        0.39        0.41      1.16 o 
  -3   5  10      302.00      291.11      7.67 o 
  -2   5  10        1.60       -1.21      1.61 o 
  -1   5  10      362.70      349.39      8.61 o 
   0   5  10        0.00       -1.45      1.45 o 
   1   5  10      365.49      365.23      9.08 o 
   2   5  10        4.04        5.87      2.15 o 
   3   5  10      264.87      263.80      6.77 o 
   4   5  10        6.18        2.66      2.37 o 
  -8   6  10      275.79      279.73      7.94 o 
  -7   6  10        1.65        3.68      1.42 o 
  -6   6  10      253.01      267.22      5.85 o 
  -5   6  10       22.18       24.48      2.16 o 
  -4   6  10      863.99      860.85     15.78 o 
  -3   6  10       42.43       32.04      3.20 o 
  -2   6  10      794.73      785.79     14.76 o 
  -1   6  10        0.11       -1.22      1.66 o 
   0   6  10      546.40      501.60     14.04 o 
   1   6  10        9.04        9.39      2.35 o 
   2   6  10      322.83      341.31     12.35 o 
   3   6  10       53.04       57.11      4.23 o 
  -6   7  10        2.39        3.55      1.47 o 
  -5   7  10      353.83      355.94      9.33 o 
  -4   7  10       86.42       89.80      6.24 o 
  -3   7  10      144.28      127.54      5.61 o 
  -2   7  10        2.82        7.13      2.26 o 
  -1   7  10      595.04      582.23     12.51 o 
   0   7  10        1.69       -0.56      2.03 o 
   1   7  10      324.37      308.88      8.80 o 
  -3   8  10       51.45       48.69      5.10 o 
  -2   8  10      253.03      247.87      9.72 o 
  -9   0  11      348.21      351.89     16.18 o 
  -7   0  11      777.27      791.53     17.82 o 
  -5   0  11      620.42      644.66     21.33 o 
  -3   0  11      641.97      636.19     20.40 o 
  -1   0  11      716.00      700.92     15.58 o 
   1   0  11       87.27      105.20      8.45 o 
   3   0  11     1046.92     1069.17     33.86 o 
  -9   1  11        2.15        1.12      1.50 o 
  -8   1  11      482.62      496.72     11.09 o 
  -7   1  11        0.94       -0.45      1.52 o 
  -6   1  11      966.18      959.28     16.44 o 
  -5   1  11       54.76       50.24      4.43 o 
  -4   1  11     1009.75     1013.97     20.45 o 
  -3   1  11        0.55        1.03      1.63 o 
  -2   1  11      756.59      731.86     12.08 o 
  -1   1  11       26.45       27.61      2.04 o 
   0   1  11      412.45      406.41      9.83 o 
   1   1  11        6.91       10.10      2.40 o 
   2   1  11      339.45      345.58      8.85 o 
   3   1  11       29.69       25.65      4.10 o 
   4   1  11      331.56      352.65     19.10 o 
  -9   2  11      420.05      436.02     10.53 o 
  -8   2  11       17.90       20.62      2.98 o 
  -7   2  11      166.67      156.08      4.80 o 
  -6   2  11       22.13       24.54      3.16 o 
  -5   2  11      835.06      816.85     19.38 o 
  -4   2  11        0.21       -0.37      1.13 o 
  -3   2  11      876.82      847.49     12.59 o 
  -2   2  11       21.07       20.93      2.12 o 
  -1   2  11      579.80      581.83     11.37 o 
   0   2  11        9.24        7.71      1.69 o 
   1   2  11      680.00      706.54     12.04 o 
   2   2  11       36.99       41.30      3.02 o 
   3   2  11      850.35      901.92     16.84 o 
   4   2  11        9.26       13.69      3.60 o 
  -9   3  11        0.44        1.11      1.62 o 
  -8   3  11      340.19      342.17      7.63 o 
  -7   3  11        7.88        9.24      1.81 o 
  -6   3  11      851.29      842.86     11.64 o 
  -5   3  11      107.90      100.92      5.22 o 
  -4   3  11      383.25      389.33      6.82 o 
  -3   3  11       37.67       37.86      2.70 o 
  -2   3  11      735.92      701.71     25.62 o 
  -1   3  11       46.27       50.02      3.52 o 
   0   3  11      399.19      395.03     14.88 o 
   1   3  11        8.84       13.50      2.06 o 
   2   3  11      236.63      240.89      7.51 o 
   3   3  11        0.26        2.40      1.87 o 
   4   3  11      445.59      456.97     11.22 o 
  -8   4  11        0.30        0.08      1.53 o 
  -7   4  11      383.10      394.07      7.38 o 
  -6   4  11        7.57        5.62      1.49 o 
  -5   4  11      682.22      706.07     10.30 o 
  -4   4  11       12.65       14.71      1.81 o 
  -3   4  11      619.30      631.93     16.42 o 
  -2   4  11       46.69       49.07      3.59 o 
  -1   4  11      373.43      363.52      8.89 o 
   0   4  11        5.21        9.45      2.24 o 
   1   4  11      215.42      228.74      7.07 o 
   2   4  11        1.45        1.85      2.04 o 
   3   4  11      424.98      450.61      9.35 o 
  -7   5  11        4.71        5.49      1.63 o 
  -6   5  11      516.03      529.97      8.83 o 
  -5   5  11        3.97        4.08      1.48 o 
  -4   5  11     1130.02     1093.70     20.82 o 
  -3   5  11      149.96      137.27      5.49 o 
  -2   5  11      165.68      154.68      5.88 o 
  -1   5  11       32.45       36.43      3.40 o 
   0   5  11      405.45      411.00     19.08 o 
   1   5  11       56.60       59.57      4.21 o 
   2   5  11      253.07      256.43      8.11 o 
  -6   6  11       15.90       10.81      1.87 o 
  -5   6  11      208.61      212.38     10.60 o 
  -4   6  11        0.88        3.09      2.04 o 
  -3   6  11      233.23      234.31      7.39 o 
  -2   6  11        0.16        0.07      1.88 o 
  -1   6  11      740.66      721.65     14.48 o 
   0   6  11        7.66        5.94      2.38 o 
   1   6  11      336.39      349.11      9.43 o 
  -8   0  12     1103.98     1146.44     34.59 o 
  -6   0  12      298.33      261.87     13.14 o 
  -4   0  12      516.86      469.26     17.64 o 
  -2   0  12      723.97      720.15     22.64 o 
   0   0  12      218.12      217.53     11.99 o 
   2   0  12      418.05      431.64     18.81 o 
  -8   1  12        5.68        6.41      2.29 o 
  -7   1  12      593.57      634.35     13.97 o 
  -6   1  12       28.85       28.11      4.34 o 
  -5   1  12      999.55     1037.18     21.68 o 
  -4   1  12       29.10       27.34      3.67 o 
  -3   1  12      244.33      256.10     21.58 o 
  -2   1  12       55.60       49.38      3.45 o 
  -1   1  12      601.68      585.79     22.73 o 
   0   1  12        2.33        4.63      2.15 o 
   1   1  12      453.42      479.69     32.71 o 
   2   1  12       21.43       23.11      3.87 o 
  -8   2  12      345.64      393.37     15.77 o 
  -7   2  12       38.17       39.97      3.64 o 
  -6   2  12      411.44      416.07      9.83 o 
  -5   2  12        3.92        3.35      3.56 o 
  -4   2  12      468.21      488.00     16.78 o 
  -3   2  12       14.59       19.71      2.59 o 
  -2   2  12      266.73      270.74      7.39 o 
  -1   2  12       60.11       59.13      3.88 o 
   0   2  12      404.79      403.30      9.50 o 
   1   2  12        0.49        0.45      1.70 o 
   2   2  12      421.12      451.02     10.89 o 
  -7   3  12      555.85      556.73     12.09 o 
  -6   3  12       32.32       32.23      2.76 o 
  -5   3  12      450.88      446.14      7.74 o 
  -4   3  12        0.39       -0.31      1.38 o 
  -3   3  12      473.14      467.82     10.35 o 
  -2   3  12        0.48        1.07      1.86 o 
  -1   3  12      405.05      384.15     17.78 o 
   0   3  12       11.09       10.70      2.53 o 
   1   3  12      441.81      453.71     10.97 o 
   2   3  12       13.07       13.29      3.22 o 
  -6   4  12      300.02      306.68      7.94 o 
  -5   4  12        5.67        7.08      1.65 o 
  -4   4  12      471.17      470.53      9.09 o 
  -3   4  12        0.13       -1.65      1.65 o 
  -2   4  12      280.61      267.43      7.79 o 
  -1   4  12       27.70       28.20      4.13 o 
   0   4  12      351.22      377.26     16.01 o 
   1   4  12        3.82        1.49      2.02 o 
  -5   5  12      778.06      816.57     21.32 o 
  -4   5  12        7.22        4.69      2.08 o 
  -3   5  12      243.07      257.30     12.56 o 
  -2   5  12       10.76        6.41      2.34 o 
  -1   5  12      342.35      361.91      9.60 o 
  -5   0  13      207.15      204.87     11.65 o 
  -3   0  13      399.98      440.27     17.36 o 
  -6   1  13      396.24      423.14     12.66 o 
  -5   1  13        0.01        0.97      2.36 o 
  -4   1  13      428.47      437.49     12.41 o 
  -3   1  13        0.86       -1.24      2.12 o 
  -2   1  13      295.02      278.20     13.29 o 
  -1   1  13        1.17        1.79      2.19 o 
   0   1  13      477.14      495.61     20.17 o 
  -5   2  13      177.55      150.58      7.32 o 
  -4   2  13        7.22        3.48      3.22 o 
  -3   2  13      261.88      255.23     13.01 o 
  -2   2  13       10.79        8.13      2.70 o 
  -1   2  13      358.05      367.66     11.45 o 
  -4   3  13      314.18      331.08     15.46 o 
  -3   3  13       25.91       30.42      3.98 o 
  -2   3  13      332.54      338.21     11.02 o 
                                                 
